# Supplementary material for: Natural variants of ELF3 affect thermomorphogenesis by transcriptionally modulating PIF4-dependent auxin response genes
Source: BMC Plant Biol. 2015 Aug 14;15:197. doi: 10.1186/s12870-015-0566-6 (PMC4535396; doi:10.1186/s12870-015-0566-6)
Supplement: Additional file 9: — Supplementary Dataset 1. Phenotypic data used for QTL mapping. This dataset has been uploaded to figshare and can be accessed via http://dx.doi.org/10.6084/m9.figshare.1339892. [file 12870_2015_566_MOESM9_ESM.xlsx]

## Sheet: phenotypes
RIL ID	20°C AVG	20°C SD	20°C n	28°C AVG	28°C SD	28°C n	ratio (28°C/20°C) [((E/B)-1)*100]
1	1.47717	0.085977	15	3.67791	0.317674	15	148.984
2	1.22054	0.0748498	15	1.91755	0.138826	15	57.1069
3	1.20109	0.0919127	15	1.49154	0.143202	15	24.1816
4	1.04663	0.133921	15	1.4949	0.125562	15	42.8305
5	1.31348	0.0853182	15	1.84741	0.139332	15	40.65
6	1.21119	0.0627364	15	1.72418	0.122388	15	42.3543
7	1.26615	0.142713	15	1.65538	0.241679	15	30.7404
8	1.17749	0.0817422	15	1.93068	0.170349	15	63.9662
9	1.51315	0.153279	15	2.06976	0.0947992	15	36.7847
10	1.23368	0.0926424	15	2.83709	0.254174	15	129.97
11	1.41279	0.117046	15	1.57806	0.11586	15	11.6975
12	1.38495	0.0809786	15	1.95929	0.113291	15	41.4699
13	1.32881	0.113799	15	1.81725	0.136524	15	36.7578
14	1.45815	0.0894733	15	1.87173	0.141791	15	28.3634
15	1.25986	0.0748475	15	1.8506	0.257829	15	46.889
16	1.34426	0.100986	15	2.13728	0.419472	15	58.9931
17	1.23139	0.136472	15	2.09472	0.24701	15	70.1108
18	1.16706	0.101821	15	1.49361	0.19397	15	27.9813
19	1.13362	0.101595	15	1.81093	0.141466	15	59.7479
20	NA	NA	NA	1.30268	0.116799	15	NA
21	1.21904	0.0766448	15	3.13803	0.189161	15	157.419
22	1.3675	0.0823932	15	3.01293	0.419436	15	120.324
23	1.26214	0.0640939	15	1.92472	0.1675	15	52.4968
24	1.61409	0.137559	15	3.44475	0.345731	15	113.418
25	1.29035	0.0865719	15	2.02504	0.2514	15	56.9371
26	1.38957	0.123643	15	3.18968	0.512861	15	129.544
27	1.15912	0.0823294	15	1.87958	0.258087	15	62.1554
28	1.12325	0.0654255	15	1.95755	0.194288	15	74.2761
29	1.13316	0.12595	15	1.98697	0.19862	15	75.348
30	1.19924	0.0790356	15	1.92604	0.263978	15	60.6047
31	1.42085	0.158294	15	2.45396	0.22761	15	72.7112
32	1.3287	0.100022	15	2.28493	0.279165	15	71.9676
33	1.67959	0.148785	15	2.09518	0.134322	15	24.7435
34	1.34582	0.106816	15	1.79146	0.153969	15	33.1132
35	0.992849	0.105465	15	1.81081	0.179771	15	82.385
36	1.43692	0.0639546	15	2.29144	0.409031	15	59.4687
37	NA	NA	NA	2.55798	0.324543	15	NA
38	1.30191	0.104521	15	1.73394	0.11158	15	33.184
39	1.56441	0.177991	15	1.88955	0.387693	14	20.7835
40	1.28081	0.103507	15	1.75588	0.202948	15	37.0918
41	1.33807	0.138643	15	1.46456	0.240135	15	9.45333
42	1.19216	0.13438	15	1.75658	0.187146	15	47.3443
43	1.57318	0.0860255	15	2.59541	0.122122	15	64.979
44	1.34012	0.110001	15	2.03105	0.140542	15	51.5568
45	1.23739	0.0806462	15	2.03452	0.289984	15	64.4201
46	1.19996	0.0766849	15	2.14332	0.203643	15	78.6159
47	1.40026	0.093866	15	2.74435	0.386713	15	95.9893
48	1.41339	0.124313	15	2.06352	0.276918	15	45.9985
49	1.32226	0.119197	15	1.74322	0.373951	15	31.8368
50	1.22484	0.0651128	15	0.975718	0.139838	15	-20.3389
51	1.07058	0.0886059	15	1.73338	0.149277	15	61.9096
52	0.943788	0.0928875	15	1.91918	0.215336	15	103.348
53	0.844506	0.0738222	15	1.79558	0.152617	14	112.619
54	0.896309	0.130103	15	1.53928	0.228804	15	71.7351
55	0.933409	0.131916	15	2.15587	0.53306	15	130.967
56	1.11503	0.070897	15	1.98821	0.218076	15	78.31
57	1.06555	0.118927	15	2.06079	0.190549	15	93.4021
58	1.07302	0.0800022	15	1.73191	0.167603	15	61.4061
59	1.21487	0.0837134	15	3.02494	0.366005	15	148.993
60	1.0833	0.12675	15	1.5016	0.145411	15	38.6135
61	1.50263	0.145464	15	2.57728	0.361304	15	71.5176
62	1.21093	0.152354	15	1.93737	0.221436	15	59.9909
63	1.17358	0.128526	15	1.86902	0.251927	15	59.258
64	1.19565	0.0991497	15	2.06697	0.267446	15	72.8741
65	0.953026	0.0780458	15	1.88354	0.162797	15	97.638
66	1.08924	0.121761	15	1.72815	0.187988	15	58.6561
67	1.15498	0.197551	15	1.90277	0.139761	15	NA
68	1.33968	0.153233	15	3.03841	0.494839	15	126.801
69	1.03715	0.120625	15	3.72006	0.216911	15	258.681
70	1.03812	0.138005	15	2.37451	0.254161	15	128.733
71	1.53952	0.138138	15	1.96673	0.23361	15	27.7496
72	1.32332	0.260669	15	3.61175	0.662547	15	172.93
73	1.22729	0.109111	15	2.40326	0.198155	15	95.8176
74	1.16896	0.090544	15	2.00406	0.200712	15	71.4398
75	0.969523	0.118255	15	2.16702	0.28501	15	123.514
76	0.890738	0.126813	15	1.97199	0.30821	15	121.388
77	1.2819	0.149978	15	3.05984	0.459088	15	138.696
78	1.08404	0.110111	15	2.95023	0.315394	15	172.15
80	0.958222	0.0756718	15	1.81101	0.165475	15	88.9969
81	0.933206	0.0721837	15	1.75643	0.232268	15	88.2144
82	1.18979	0.154312	15	2.16794	0.295295	15	82.2127
83	1.15452	0.143718	15	2.09703	0.182707	15	81.6361
84	1.21674	0.121292	15	2.2393	0.37005	15	84.0412
85	1.05463	0.124037	15	1.48477	0.127577	15	40.7869
86	1.09725	0.148367	15	1.24274	0.144519	15	13.2594
87	1.08154	0.111849	15	NA	NA	NA	NA
88	1.28652	0.0941822	15	2.03238	0.21182	15	57.9755
89	1.07248	0.152973	15	1.83589	0.30477	15	71.1812
90	1.30166	0.118294	15	2.69923	0.385771	15	107.369
91	1.31678	0.169071	15	NA	NA	NA	NA
92	1.32374	0.103363	15	3.21637	0.350775	15	142.975
93	1.20527	0.11501	15	3.12019	0.386457	15	158.879
94	1.28951	0.126844	15	2.49761	0.184287	15	93.6861
95	1.10259	0.116097	15	1.97047	0.293065	15	78.7135
96	1.20523	0.143221	15	2.21228	0.245166	15	83.5563
97	0.932766	0.0756691	15	1.96799	0.348853	15	110.985
98	1.43932	0.130571	15	2.20049	0.268993	15	52.8842
99	1.1199	0.129065	15	1.66803	0.422477	15	48.9441
100	1.11442	0.0959737	15	2.22643	0.23434	15	99.785
101	1.05795	0.0652277	15	1.63151	0.308122	15	54.2148
102	0.975301	0.086689	15	1.41655	0.140755	15	45.2421
103	1.02454	0.102743	15	1.66065	0.263489	15	62.088
104	1.0362	0.0820056	15	2.12141	0.240188	15	104.73
105	1.03498	0.0989743	15	2.27537	0.23702	15	119.847
106	0.923579	0.0803384	15	1.22317	0.160596	15	32.4377
107	1.36372	0.118432	15	2.56297	0.385766	15	87.9395
108	NA	NA	NA	NA	NA	NA	NA
109	0.972354	0.0935945	15	1.86226	0.342777	15	91.5209
110	1.18829	0.0917932	15	1.64344	0.145199	15	38.303
111	0.910492	0.0893144	15	2.17015	0.263385	15	138.349
112	1.0582	0.0688137	15	1.97687	0.444476	15	86.8142
113	1.08879	0.148351	15	1.96886	0.160523	15	80.8296
114	1.11088	0.129016	15	1.62841	0.0984311	15	46.5866
115	1.0035	0.0852149	15	2.11368	0.20933	15	110.631
116	1.05864	0.113165	15	1.96212	0.198272	15	85.3434
117	1.00662	0.115092	15	1.77712	0.264363	15	76.5441
118	1.04579	0.0501349	15	2.99539	0.260708	15	186.424
119	1.1966	0.135419	15	1.5704	0.21228	15	31.2387
120	1.11192	0.111091	15	1.64251	0.207345	15	47.7183
121	1.20075	0.0933104	15	1.35932	0.150505	15	13.2056
122	1.15054	0.0771608	15	1.97123	0.29282	15	71.3309
123	1.02704	0.126802	15	1.6504	0.440105	15	60.6944
124	0.933167	0.110002	15	2.04112	0.327106	14	118.731
125	1.11268	0.0885651	15	1.84479	0.219838	15	65.7975
126	1.01865	0.103084	15	2.18378	0.293042	15	114.38
127	0.780257	0.115723	15	2.0437	0.235011	15	161.927
128	0.873854	0.124266	15	1.83318	0.137046	15	NA
129	0.923922	0.114526	15	2.5688	0.382769	15	178.032
130	0.804228	0.0820642	15	2.01203	0.165876	15	150.181
131	0.723423	0.100435	15	2.59071	0.264451	15	258.118
132	0.865309	0.0580827	15	1.67304	0.141322	15	93.3461
133	0.856679	0.088654	15	2.78946	0.243753	15	225.614
134	0.989527	0.112197	15	2.10246	0.250631	15	112.471
135	1.0405	0.0971348	15	2.40409	0.225889	15	131.052
136	0.956168	0.0692732	15	2.11525	0.320824	15	121.221
137	0.948842	0.0833922	15	2.09616	0.318349	15	120.918
138	0.883011	0.0671266	15	1.67642	0.368801	15	89.8526
139	1.02074	0.0976575	15	1.99488	0.288253	15	95.435
140	0.803323	0.0757283	15	1.95579	0.253767	11	143.463
142	NA	NA	NA	NA	NA	NA	NA
143	0.896002	0.132047	15	2.0714	0.208652	15	131.183
144	0.971406	0.116097	15	1.74302	0.173433	15	79.4323
145	1.05895	0.12037	15	2.62779	0.531411	15	148.15
146	1.07171	0.107875	15	2.96705	0.319716	15	176.853
147	0.765399	0.104058	15	1.73268	0.254694	15	126.376
148	0.979401	0.0631328	15	1.61735	0.157285	15	65.1362
149	1.0979	0.0959065	15	2.59122	0.222005	15	136.016
150	1.14884	0.10875	15	2.6311	0.213092	15	129.023
151	0.954236	0.0945135	15	1.79891	0.268298	15	88.518
152	0.89184	0.0768335	15	NA	NA	NA	NA
153	0.998838	0.0626781	15	1.82355	0.228068	15	82.5676
154	0.988722	0.124297	15	1.89002	0.222811	15	91.1578
155	1.09224	0.0792437	15	3.42145	0.236816	15	213.252
156	1.13043	0.078787	15	1.78356	0.201991	15	57.7768
157	1.02569	0.0854022	15	1.45833	0.150041	15	42.1814
158	0.939648	0.0680802	15	2.07685	0.200333	15	121.024
159	1.08265	0.138976	15	NA	NA	NA	NA
160	1.05372	0.0936853	15	2.09101	0.2101	15	NA
161	1.05914	0.158155	15	NA	NA	NA	NA
162	0.999499	0.0592828	15	2.4125	0.347494	15	141.371
163	0.937418	0.0817217	15	3.2508	0.418033	15	246.782
164	1.04599	0.0851943	15	2.03288	0.303954	15	94.3496
165	1.04386	0.0860294	15	2.79282	0.275873	15	NA
166	0.956731	0.15534	15	1.80149	0.254854	15	88.2964
167	0.957318	0.143351	15	1.39293	0.131606	15	45.5029
168	1.01593	0.114775	15	3.54306	0.157355	15	248.752
169	0.996738	0.118923	15	NA	NA	NA	NA
170	1.19703	0.171636	15	2.69786	0.304179	15	125.379
171	0.992045	0.0865433	15	1.17925	0.187416	15	18.8704
172	1.00544	0.0743936	15	2.43714	0.240822	15	142.395
173	1.03505	0.113607	15	1.80378	0.247736	15	74.2704
174	0.93154	0.0865609	15	2.20262	0.29278	15	136.45
175	1.11182	0.147004	15	1.63578	0.118349	15	47.1258
176	1.10909	0.144905	15	1.97656	0.139981	15	78.214
177	1.16428	0.216524	15	1.6136	0.316124	15	38.5922
178	1.25969	0.211577	15	1.97384	0.260831	15	56.6925
179	1.23883	0.123872	15	2.2488	0.270997	15	81.5267
180	1.02627	0.133606	15	1.66792	0.266061	14	62.5219
181	1.02849	0.0895116	15	2.2371	0.315655	15	117.512
182	0.893485	0.087563	15	2.98216	0.308276	15	233.767
183	0.778813	0.0794768	15	2.38069	0.173087	15	205.682
184	1.33961	0.153494	15	3.29298	0.282244	15	145.817
185	0.970501	0.050913	15	1.74208	0.332109	15	79.5033
186	1.02297	0.0887446	15	2.61384	0.352414	15	155.515
187	0.997072	0.0688709	15	1.37351	0.146838	15	37.7547
188	0.93684	0.072525	15	2.15569	0.171484	15	130.102
189	1.20997	0.0912942	15	2.41246	0.334135	15	99.3825
190	1.1324	0.1182	15	1.42426	0.268495	15	25.7736
191	1.26819	0.15851	15	1.80134	0.150168	15	42.04
192	1.16079	0.0782953	15	1.64018	0.229937	15	41.2979
193	1.05252	0.0647634	15	2.1569	0.302139	15	104.928
194	0.965026	0.0591407	15	2.35665	0.370796	15	144.206
195	NA	NA	NA	NA	NA	NA	NA
196	0.955532	0.0755378	15	1.33361	0.227721	15	39.5669
197	0.884487	0.085235	15	2.32708	0.167518	15	163.099
198	1.09322	0.118116	15	2.4757	0.297708	15	126.461
199	NA	NA	NA	NA	NA	NA	NA
200	0.976202	0.0863064	15	1.46532	0.223702	15	50.1039
201	0.872301	0.108627	15	1.1754	0.174775	15	34.7473
202	0.947382	0.165201	15	1.51625	0.253614	15	60.0466
203	0.948697	0.107563	15	2.75423	0.322319	15	190.317
204	0.85108	0.118836	15	1.65703	0.348941	15	94.6968
205	0.879757	0.0459316	15	1.20212	0.152226	15	36.6424
206	1.03499	0.111793	15	1.75353	0.157506	15	69.4241
207	1.02585	0.143128	15	1.72468	0.24195	15	68.1213
209	0.940186	0.114366	15	1.85934	0.177822	15	97.7632
210	0.860457	0.115662	15	1.37338	0.212149	15	59.6099
211	1.06354	0.114173	15	1.92733	0.264191	15	81.2176
212	1.01627	0.0975751	15	2.93141	0.37608	15	188.449
213	0.92337	0.0650493	15	1.85744	0.144905	15	101.159
214	0.834661	0.0924035	15	1.27046	0.131607	15	52.2133
215	0.983892	0.124982	15	2.41698	0.21616	15	145.655
216	1.05174	0.157783	15	2.63433	0.384074	15	150.473
218	NA	NA	NA	NA	NA	NA	NA
220	0.90967	0.0876954	15	1.36633	0.156345	15	50.2004
221	0.771093	0.0856039	15	1.56983	0.173007	15	103.586
222	0.952974	0.0613204	15	1.47195	0.467238	15	54.4587
224	0.733784	0.0728049	15	1.88264	0.17137	15	156.566
225	0.710716	0.0966672	15	1.64924	0.196595	15	132.053
226	0.895286	0.0723399	15	1.51384	0.20708	15	69.0905
227	0.969607	0.0825029	15	1.24933	0.17696	15	28.8493
228	1.10035	0.0889696	15	1.94374	0.251517	15	76.6467
229	0.939224	0.112589	15	1.1877	0.128224	15	26.4557
230	1.21251	0.0992305	15	3.66696	0.33777	15	202.426
231	1.10444	0.129009	15	2.38145	0.301442	15	115.625
232	1.10728	0.10431	15	1.82097	0.244031	15	64.4543
233	1.04818	0.0819042	15	1.81227	0.196085	15	72.897
234	1.16059	0.108233	15	2.21915	0.216665	15	91.2089
235	0.979181	0.129831	15	1.80174	0.241689	15	84.0045
236	1.24754	0.128543	15	1.86207	0.181851	15	49.2595
237	1.12443	0.115994	15	1.94305	0.27482	15	72.8033
238	NA	NA	NA	NA	NA	NA	NA
239	1.09213	0.1063	15	2.24464	0.184072	15	105.528
240	1.07078	0.124864	15	1.73552	0.177031	15	62.0798
241	0.906932	0.0911644	15	1.72913	0.236862	15	90.6573
242	1.07157	0.0741078	15	1.60416	0.186	15	49.7026
243	0.859688	0.090414	15	1.7902	0.163277	15	108.238
244	0.916956	0.0830478	15	2.08654	0.225741	15	127.55
245	0.999435	0.0750685	15	1.48474	0.18497	15	48.5577
246	1.09236	0.092087	15	2.0574	0.351966	15	88.3444
247	NA	NA	NA	NA	NA	NA	NA
248	1.11155	0.114377	15	1.99643	0.276898	15	79.6079
249	1.07532	0.112386	15	1.57236	0.231574	15	46.2223
250	0.993219	0.130372	15	1.3812	0.215562	15	39.0626
251	1.04232	0.1257	15	2.23761	0.202321	15	114.676
252	0.951884	0.0702401	15	1.63395	0.22956	15	71.6539
253	1.00257	0.0838165	15	1.69462	0.170461	15	69.0267
254	1.04457	0.108385	15	2.084	0.158964	15	99.5076
255	1.16591	0.0542459	15	1.7411	0.118319	15	49.3332
256	1.11022	0.0777612	15	2.0524	0.239554	15	84.8648
257	1.07498	0.0862643	15	NA	NA	NA	NA
258	1.10332	0.089486	15	2.94951	0.208116	15	167.331
259	1.35293	0.187221	15	3.05123	0.545467	15	125.528
260	1.17685	0.11946	15	3.27102	0.309697	15	177.946
261	1.29355	0.127384	15	3.78101	0.269675	15	192.298
262	1.09767	0.147539	15	3.0307	0.342246	15	176.103
263	1.4736	0.112875	15	2.74396	0.312712	15	86.208
264	1.56841	0.200328	15	2.17363	0.249033	15	38.5879
265	1.21169	0.101473	15	1.82922	0.260809	15	50.9637
266	1.42275	0.136293	15	NA	NA	NA	NA
267	1.2729	0.136125	15	2.33691	0.343304	15	83.5899
268	1.24656	0.136659	15	2.61203	0.2061	15	109.539
269	1.47611	0.131779	15	1.60155	0.139578	15	8.49798
270	1.35948	0.119856	15	3.09238	0.327588	15	127.467
271	1.1522	0.134521	15	1.63743	0.202872	15	42.1134
272	1.29719	0.134863	15	1.88451	0.192976	15	45.2767
273	1.21451	0.123709	15	2.1464	0.187436	15	76.7308
274	1.37313	0.139539	15	2.17136	0.272181	15	58.1315
275	1.17859	0.161898	15	2.09443	0.244869	15	77.7065
276	1.09644	0.207089	15	1.95169	0.752089	15	78.0013
277	1.35558	0.20561	15	2.01461	0.273345	15	48.6153
278	1.33288	0.0923592	15	1.6685	0.34456	13	25.1803
279	NA	NA	NA	NA	NA	NA	NA
280	1.26327	0.12422	15	2.17179	0.231666	15	71.9178
281	1.34153	0.190183	15	3.31507	0.383	15	147.112
282	0.964055	0.0923256	15	1.42107	0.156665	15	47.4057
283	1.14247	0.109698	15	2.49226	0.348601	15	118.147
284	1.0387	0.0688702	15	1.43676	0.145708	15	38.3235
285	1.14	0.110352	15	1.39237	0.154907	15	22.1378
286	1.15184	0.106029	15	2.38508	0.193043	15	107.067
288	0.952879	0.111426	15	2.43701	0.294528	15	155.753
289	0.892392	0.0756393	15	2.64328	0.155654	15	196.202
290	0.97933	0.0848288	15	2.74552	0.163628	15	180.346
291	1.16781	0.101489	15	2.43162	0.222887	15	108.22
292	1.08355	0.128596	15	1.27814	0.101272	15	17.9585
293	1.21013	0.12384	15	3.28546	0.323735	15	171.497
294	1.16727	0.109299	15	3.22891	0.254666	15	176.62
296	1.30214	0.124825	15	3.20369	0.220505	15	146.032
297	1.04119	0.103042	15	2.40034	0.33751	15	130.538
298	1.11547	0.101209	15	2.4768	0.267372	15	122.041
299	NA	NA	NA	NA	NA	NA	NA
300	1.12684	0.131495	15	2.37189	0.190146	15	110.491
301	1.3111	0.0792997	15	1.74086	0.133274	15	32.7788
302	1.21083	0.0605894	15	2.07437	0.185089	15	71.3175
303	1.22342	0.191569	15	2.34814	0.270738	15	91.9323
304	1.15959	0.149536	15	1.42973	0.145806	15	23.2957
305	1.16296	0.117932	15	1.59869	0.171947	15	37.4675
306	1.17861	0.137957	15	2.13022	0.219236	15	80.7397
307	1.1424	0.13845	15	1.99699	0.205786	15	74.8065
308	1.11889	0.113353	15	1.27486	0.135693	15	13.9398
309	NA	NA	NA	2.476	0.258992	15	NA
310	1.09242	0.114588	15	1.23936	0.115549	15	13.4502
311	1.38622	0.149717	15	1.76623	0.176568	15	27.4132
312	1.08749	0.0513662	15	1.40049	0.32526	15	28.7819
313	1.05897	0.113391	15	1.40537	0.212216	15	32.7109
314	1.18685	0.117574	15	2.40069	0.14474	15	102.273
315	1.13291	0.104405	15	2.14929	0.13495	15	89.7137
316	1.02764	0.0686654	15	1.24524	0.147379	15	21.1741
317	NA	NA	NA	NA	NA	NA	NA
318	1.08588	0.0767877	15	3.03412	0.422814	15	179.415
319	1.03785	0.0468038	15	1.54485	0.151961	15	48.8504
320	0.976179	0.111017	15	3.05881	0.27996	15	213.345
321	1.03605	0.0698858	15	1.34984	0.252177	15	30.2874
322	NA	NA	NA	NA	NA	NA	NA
323	0.973092	0.0819242	15	2.81653	0.194335	15	189.441
324	1.22808	0.0907271	15	1.92601	0.154746	15	56.8309
325	0.998325	0.0868531	15	2.24265	0.220898	15	124.641
326	1.13882	0.0656063	15	1.88279	0.24635	15	65.3288
327	1.2097	0.0940062	15	2.1565	0.170226	15	78.2671
328	1.16622	0.150375	15	1.47065	0.17208	15	26.1046
329	1.23251	0.151777	15	1.79845	0.293342	15	45.918
330	1.56441	0.220202	15	2.17438	0.224616	15	38.9902
331	1.09055	0.0944261	15	1.3814	0.200782	15	26.6707
332	1.57836	0.143705	15	2.07411	0.326043	15	31.409
333	NA	NA	NA	NA	NA	NA	NA
334	1.18029	0.148707	15	1.58588	0.18022	15	34.3627
335	1.09738	0.071356	15	2.07941	0.24628	15	89.488
336	0.907397	0.121253	15	1.71057	0.342581	15	88.514
337	1.05049	0.070541	15	2.40669	0.258243	15	129.101
338	1.15731	0.108509	15	1.75347	0.13903	15	51.5122
339	1.09567	0.090422	15	1.82702	0.197846	15	66.75
340	1.40763	0.111934	15	3.62145	0.258538	15	157.273
341	1.17169	0.152438	15	2.54416	0.233678	15	117.135
342	0.896982	0.0737757	15	2.46116	0.312513	15	174.383
343	1.16152	0.147317	15	3.77695	0.362637	15	225.172
344	1.25169	0.0827078	15	2.28407	0.209638	15	82.4792
345	1.28659	0.129962	15	3.05788	0.485498	15	137.674
346	1.28896	0.0810655	15	1.99612	0.209723	15	54.8624
347	NA	NA	NA	NA	NA	NA	NA
348	1.17192	0.133168	15	1.80638	0.217969	15	54.1387
349	1.05812	0.107477	15	1.27813	0.144574	15	20.7925
350	1.03459	0.0952595	15	1.70792	0.22834	15	65.0821
351	1.1386	0.06659	15	1.50057	0.237379	15	31.7913
352	1.2372	0.155584	15	1.57205	0.231476	15	27.0646
353	1.38825	0.142784	15	1.27682	0.200061	15	-8.02699
354	1.12754	0.0844475	15	1.24571	0.161799	15	10.4811
355	1.40993	0.110812	15	2.0969	0.260932	15	48.7238
356	1.25809	0.12178	15	1.51836	0.237926	15	20.6875
357	1.20196	0.101786	15	1.36668	0.190904	15	13.7043
358	1.13534	0.12874	14	2.02866	0.301617	15	78.6835
359	1.09229	0.122204	15	1.80866	0.139276	15	65.5841
360	1.29483	0.109433	15	2.73469	0.237026	15	111.201
361	1.34693	0.131568	15	1.52098	0.258582	15	12.9218
362	1.34415	0.105534	15	1.89133	0.273204	15	40.7077
363	1.4841	0.108607	15	1.50116	0.150534	15	1.14967
364	1.17519	0.0793946	15	1.5941	0.123745	15	35.646
365	1.17848	0.0876213	15	1.73869	0.338774	15	47.5371
366	1.38943	0.125592	15	1.55935	0.147512	15	12.2294
367	1.14142	0.197794	15	1.39719	0.214222	15	22.4086
368	1.12839	0.107468	15	1.84551	0.161307	15	63.5524
369	1.15537	0.156308	15	2.5606	0.420084	15	121.625
370	1.0818	0.117019	15	1.91016	0.223221	15	76.5726
371	1.51187	0.106123	15	2.68972	0.248375	15	77.9063
372	1.14454	0.0846869	15	2.08248	0.152481	15	81.9487
373	1.50923	0.229791	15	NA	NA	NA	NA
374	1.17713	0.154924	15	2.92105	0.341232	15	148.15
375	1.12458	0.0804713	15	1.82724	0.183388	15	62.4825
376	1.30017	0.0974782	15	2.11592	0.202383	15	62.742
377	1.34578	0.133595	15	1.7713	0.210271	15	31.6185
378	1.05563	0.08941	15	1.30411	0.0923819	15	23.539
379	1.14429	0.0732259	15	1.70447	0.280287	15	48.9544
380	1.2185	0.0858519	15	1.56008	0.271262	15	28.0322
381	1.24885	0.105932	15	1.69821	0.172074	15	35.9816
382	1.30252	0.105996	15	1.52109	0.237387	15	16.7807
383	0.917263	0.069843	15	2.02254	0.231079	15	120.497
384	1.16619	0.102689	15	2.04382	0.212458	15	75.256
386	0.985445	0.172856	15	1.83314	0.16696	15	86.0216
387	1.17391	0.103313	15	1.91128	0.243207	15	62.8134
388	1.29948	0.105446	15	1.6932	0.213213	15	30.2983
389	1.135	0.0890156	15	1.61754	0.193747	15	42.5145
390	NA	NA	NA	NA	NA	NA	NA
391	1.21403	0.0925636	15	1.34632	0.11642	15	10.8969
392	1.13127	0.0832342	15	1.39646	0.158794	15	23.441
393	1.29194	0.175659	15	1.99951	0.224335	15	54.7677
394	1.10003	0.0806579	15	2.09438	0.325581	15	90.3927
395	1.12923	0.0731047	15	1.53009	0.161696	15	35.4987
396	1.1589	0.0672609	15	1.45058	0.315455	15	25.1692
397	1.16774	0.065362	15	2.86837	0.299613	15	145.633
398	1.02364	0.0874328	15	1.13488	0.122525	15	10.8674
399	1.09995	0.109077	15	1.27632	0.143746	15	16.0338
400	1.24414	0.121913	15	2.04188	0.224468	15	64.1197
402	1.36304	0.158816	15	1.98584	0.210083	15	45.6921
403	0.973705	0.102778	15	1.24139	0.14043	15	27.4919
404	1.12796	0.091011	15	1.30333	0.11161	15	15.5472
405	NA	NA	NA	NA	NA	NA	NA
407	1.26227	0.135435	15	1.78794	0.14935	15	41.6446
408	1.16503	0.0923714	15	1.48793	0.151764	15	27.7161
409	1.04721	0.167622	15	1.22961	0.100902	15	17.4179
410	1.35409	0.175661	15	3.60442	0.274847	15	166.188
411	1.41469	0.180666	15	1.78205	0.284198	15	25.9674
412	1.14837	0.104568	15	1.62158	0.227674	15	41.2077
413	1.28797	0.202273	15	1.94094	0.401762	15	50.6971
414	NA	NA	NA	NA	NA	NA	NA
415	1.2022	0.0884918	15	1.65151	0.233671	15	37.3739
416	1.21448	0.0851537	15	1.48005	0.210522	15	21.8676
417	1.1305	0.0851885	15	1.27685	0.10882	15	12.9456
418	1.40206	0.215881	15	1.87062	0.232598	15	33.4196
419	1.1535	0.0885108	15	1.57908	0.186154	15	36.8948
420	1.15978	0.157733	15	1.26206	0.090886	15	8.81864
421	1.22156	0.11755	15	1.53188	0.224421	15	25.4033
422	1.05561	0.147913	15	1.43004	0.258083	15	35.4702
424	1.45793	0.171915	15	1.6601	0.257016	15	13.8667
425	1.49023	0.202989	15	2.99895	0.395497	15	101.241
426	1.36308	0.161214	15	1.91822	0.216778	15	40.7275
427	1.06898	0.0824444	15	1.49018	0.248721	15	39.4021
428	1.23328	0.093859	15	1.50229	0.274694	15	21.8125
429	1.50395	0.163692	15	3.46329	0.298176	15	130.28
430	NA	NA	NA	1.67447	0.243094	15	NA
431	1.36965	0.1231	15	1.49336	0.211799	15	9.03181
432	1.66257	0.148469	15	2.85324	0.294423	15	71.616

## Sheet: genotypes
MARKER ID	1	2	3	4	5	6	7	8	9	10	11	12	13	14	15	16	17	18	19	20	21	22	23	24	25	26	27	28	29	30	31	32	33	34	35	36	37	38	39	40	41	42	43	44	45	46	47	48	49
MARKER ID	MSAT100008	T1G11	F21M12	IND4992	IND6375	MSAT1.10	MSAT108193	NGA248	IND1136	T27K12	MSAT1.42	NGA128	IND2188	dCAPsAPR2	F5I14	MSAT1.13	MSAT127088	MSAT1.5	MSAT2.5	MSAT200897	MSAT2.38	IND628	MSAT2.36	MSAT2.41	CZSOD2	MSAT2.7	IND216199	MSAT2.10	MSAT2.22	NGA172	MSAT3.99	ATHCHIB2	MSAT305754	MSAT3.19	MSAT3.117	MSAT3.32	MSAT3.21	MSAT318406	MSAT3.65	MSAT3.18	MSAT3.70	MSAT4.39	MSAT4.8	MSAT4.43	NGA8	MSAT4.35	MSAT4.15	CIW7	MSAT4.18
CHROMOSOME	1	1	1	1	1	1	1	1	1	1	1	1	1	1	1	1	1	1	2	2	2	2	2	2	2	2	2	2	2	3	3	3	3	3	3	3	3	3	3	3	3	4	4	4	4	4	4	4	4
cM	0	3.5	9.7	15.4	19	21.6	26.6	32.4	38.7	49.1	54.7	61.3	63.8	66.1	69.6	76.3	82.7	91.3	0	7.9	13	14.8	27.1	35	38.1	42.9	51.5	57.9	64.6	0	3.2	6.6	7.9	23.2	28.8	39.5	48	53.3	59	64.1	72.2	0	2	10.7	15.8	24.2	33.5	45	47
1	B	B	H	A	B	B	B	B	B	B	B	B	B	B	B	B	B	B	B	B	B	B	B	A	A	A	A	A	A	H	A	A	A	A	A	A	B	B	B	B	B	H	H	H	B	B	B	H	H
2	A	A	A	A	A	A	A	A	A	A	A	A	A	A	A	B	B	B	A	A	A	A	A	A	A	A	A	A	A	B	B	B	B	B	B	B	B	B	A	A	A	B	B	B	B	B	A	A	A
3	B	B	B	A	A	A	A	A	A	A	A	A	A	A	A	A	A	B	A	A	A	B	B	B	B	B	B	A	A	B	B	B	B	A	A	A	B	B	B	B	A	A	A	A	A	A	A	B	B
4	A	A	A	A	A	A	A	A	A	A	A	A	A	A	A	B	B	B	A	A	A	A	A	B	B	B	B	B	B	B	A	H	H	H	H	A	A	A	A	A	A	A	A	A	A	A	A	A	A
5	A	A	A	A	A	A	A	A	A	A	A	A	A	B	B	B	B	B	B	B	B	B	B	B	B	B	B	A	A	A	A	A	A	A	A	A	A	A	A	A	A	B	B	B	B	A	A	A	A
6	A	A	A	A	A	A	A	A	A	A	A	A	A	A	A	A	A	A	B	B	B	B	B	H	H	H	A	B	B	B	B	B	B	B	B	B	B	NA	B	B	B	H	A	A	A	A	A	A	A
7	B	B	B	A	A	A	A	A	A	A	A	A	A	A	A	A	A	A	B	B	B	B	A	A	A	A	A	A	B	B	B	B	B	A	A	A	B	B	B	B	B	B	B	B	A	A	A	A	A
8	A	A	A	A	A	A	A	A	A	A	B	B	B	B	B	B	A	A	B	B	B	B	A	A	A	A	A	A	A	A	A	A	A	A	A	A	A	A	A	A	A	A	B	A	A	A	A	A	A
9	B	B	B	B	A	A	A	A	A	A	A	A	A	A	A	A	A	B	B	B	B	B	B	B	B	B	B	B	B	A	A	A	A	A	A	A	A	A	A	A	A	A	A	B	B	B	B	B	B
10	B	B	B	B	B	B	B	B	B	B	B	B	B	B	B	B	B	B	H	H	H	H	H	A	A	A	B	B	B	A	A	A	A	A	A	A	B	B	B	B	B	B	B	B	A	A	A	A	A
11	A	A	A	A	B	B	A	A	A	A	A	A	A	A	A	A	A	A	B	B	B	B	B	B	B	B	B	B	B	B	B	B	B	B	B	A	A	A	A	A	A	A	A	H	H	H	B	B	B
12	B	B	B	B	B	B	B	B	B	B	B	A	A	A	A	A	A	A	B	A	A	A	A	A	A	A	NA	A	A	A	A	A	A	A	A	A	A	A	A	A	A	B	B	B	B	B	B	B	B
13	B	B	A	A	A	A	A	A	A	A	A	A	A	A	A	A	A	A	B	B	B	B	B	B	B	B	B	B	B	A	A	A	A	A	A	A	A	A	A	A	A	A	A	A	A	A	A	A	A
14	B	B	B	B	B	B	B	B	B	B	B	A	A	A	A	A	A	B	B	B	B	B	B	B	B	B	B	B	B	A	A	A	A	A	A	A	A	A	A	A	A	B	B	B	B	B	B	B	B
15	A	A	A	A	A	A	A	A	B	B	B	B	B	B	B	B	B	H	A	A	A	A	A	A	B	B	B	B	B	B	B	B	B	B	B	B	B	A	A	A	A	B	B	B	A	A	B	A	A
16	B	B	A	A	A	A	A	A	A	A	A	A	A	A	A	A	A	A	A	A	A	A	B	B	B	B	B	B	B	B	B	B	B	B	B	B	B	B	A	A	A	A	B	B	B	B	B	B	B
17	A	A	A	A	A	A	A	A	B	B	B	B	B	B	B	B	B	B	B	A	A	A	A	A	A	A	H	H	B	B	B	A	A	A	A	A	A	B	H	B	B	A	A	A	A	A	A	A	A
18	A	A	A	A	A	A	A	B	B	B	B	B	B	B	B	B	B	B	B	B	B	B	A	A	B	B	B	B	A	B	B	B	B	B	B	B	B	B	A	A	A	H	B	A	A	A	A	A	A
19	B	A	A	A	A	A	A	A	A	B	B	B	B	B	B	B	B	B	B	B	B	B	A	A	A	A	A	A	A	A	B	B	B	B	B	B	B	B	B	B	B	A	A	B	B	B	B	B	A
20	B	B	A	A	A	A	A	A	A	A	A	A	A	A	A	A	A	A	B	B	B	B	B	B	B	B	B	B	B	A	A	A	A	A	A	A	A	A	A	A	A	A	A	A	A	A	A	A	A
21	B	B	B	B	B	B	B	B	B	B	B	B	B	B	B	B	B	B	A	A	A	A	A	A	A	A	A	A	A	A	A	A	A	A	A	B	B	B	B	B	A	A	A	A	A	A	A	A	A
22	B	B	B	B	B	B	A	A	A	A	A	A	A	A	A	A	A	A	B	B	A	A	B	A	A	A	A	A	A	A	A	A	A	A	A	A	B	B	B	B	B	B	B	B	B	B	B	B	B
23	B	B	B	B	B	B	B	B	B	A	A	A	A	A	A	A	A	A	A	A	A	A	A	A	B	B	B	B	B	H	A	A	A	B	B	B	B	B	B	B	B	B	B	B	A	A	A	A	A
24	B	B	B	B	B	B	B	B	B	A	A	A	A	A	A	A	A	A	A	A	A	A	B	A	A	A	B	B	B	A	A	A	A	A	A	A	A	B	B	B	B	A	A	A	A	A	A	A	A
25	B	B	B	B	A	A	A	A	A	A	A	A	A	A	B	B	B	B	B	B	H	H	B	B	B	A	A	B	B	A	A	A	A	H	H	A	B	B	A	A	A	A	A	A	A	A	A	A	A
26	B	B	B	B	B	B	B	B	B	B	B	B	B	B	B	B	A	A	B	B	B	B	A	A	A	B	A	A	A	A	A	A	A	A	A	B	B	B	B	B	B	B	B	B	B	A	A	A	A
27	A	A	A	A	A	A	A	A	A	A	A	A	A	A	A	A	A	A	A	B	A	A	A	A	A	A	A	A	A	A	A	A	A	A	A	A	B	B	B	B	A	B	B	A	A	A	B	B	B
28	A	A	A	H	A	A	A	H	B	A	A	A	A	A	A	B	B	B	A	A	A	A	A	A	A	A	A	A	A	B	B	B	B	B	B	B	B	B	B	B	B	B	B	B	B	B	B	B	B
29	A	A	A	A	A	A	A	A	A	A	A	B	B	B	B	B	B	B	B	B	B	B	B	B	B	B	B	B	B	A	A	A	A	A	A	A	A	B	B	B	B	A	A	A	A	B	B	B	B
30	A	A	A	A	A	A	A	B	B	B	B	B	B	B	B	B	B	B	A	H	B	B	A	B	B	B	B	B	A	B	B	B	B	B	A	A	A	A	B	B	A	A	A	B	B	B	B	B	B
31	B	B	B	B	B	B	B	B	B	B	NA	A	A	A	A	A	A	A	B	B	B	B	B	B	B	B	B	B	B	B	A	A	A	A	A	A	B	B	B	B	B	A	A	A	A	A	A	A	A
32	A	A	A	A	A	A	A	A	B	B	B	B	B	B	B	B	B	B	A	A	A	A	A	A	A	A	A	A	B	B	B	B	B	B	H	B	A	B	A	A	A	B	B	B	B	B	A	A	A
33	B	B	B	B	B	B	B	B	B	B	A	A	A	A	H	H	H	H	B	B	B	B	B	B	B	B	B	B	B	A	A	A	A	A	A	B	B	B	B	H	B	B	B	B	B	B	B	B	B
34	B	B	B	B	B	B	B	A	A	A	A	A	A	A	A	A	A	B	A	A	A	A	A	A	A	A	A	A	A	A	A	A	A	B	B	A	A	A	A	A	A	B	B	A	A	A	A	A	A
35	A	A	A	A	A	A	A	A	A	A	A	B	B	A	A	A	B	B	A	A	A	A	B	B	B	B	B	B	H	A	A	A	NA	B	B	B	B	B	B	B	B	B	B	B	B	B	A	A	A
36	H	H	B	B	B	B	A	H	B	B	B	B	B	B	B	B	B	B	B	B	B	B	B	B	B	B	A	B	B	B	B	B	B	B	B	B	A	H	H	H	B	B	B	B	B	A	A	A	A
37	A	A	B	B	B	B	B	B	B	A	A	A	A	A	A	A	A	A	B	B	B	B	A	A	A	A	B	A	A	A	A	A	A	A	A	A	A	A	A	B	A	B	B	B	B	B	B	A	A
38	A	A	A	A	A	A	A	A	A	A	A	A	A	A	A	A	A	A	A	A	A	A	A	B	B	B	B	B	B	A	B	B	B	B	B	A	A	A	A	A	A	A	A	A	A	A	B	B	B
39	A	B	B	B	B	B	B	B	B	B	B	B	B	A	A	A	A	A	B	B	B	B	B	B	B	B	B	B	B	A	A	A	A	A	A	A	B	B	B	B	B	A	A	A	H	H	H	B	B
40	B	B	B	A	A	A	A	A	A	A	A	A	A	A	A	A	B	B	B	B	B	B	A	A	A	A	A	A	A	A	A	B	B	A	A	A	A	A	A	A	A	A	A	A	A	A	A	A	A
41	A	A	A	A	B	A	A	A	A	A	A	A	A	A	A	A	A	A	B	B	B	B	B	B	B	B	B	B	B	B	B	B	B	B	A	A	A	A	A	A	A	B	B	B	B	B	B	B	B
42	A	A	A	A	A	A	A	A	A	A	A	A	A	A	A	A	H	B	B	B	B	B	B	B	B	B	B	B	A	B	B	B	B	A	A	A	B	B	B	B	A	A	A	A	A	A	A	NA	A
43	A	A	A	A	A	A	A	B	B	B	B	B	B	B	B	B	B	A	A	A	A	A	A	A	B	B	B	B	B	A	A	A	A	A	A	A	A	A	A	A	B	A	A	A	A	B	B	B	B
44	A	A	A	B	B	B	B	B	B	H	H	H	H	H	H	A	A	A	A	A	A	A	B	B	B	B	B	B	B	A	A	A	B	B	B	B	B	B	B	B	B	B	B	B	B	B	B	A	A
45	B	B	A	A	A	A	A	A	A	A	A	H	H	H	B	B	A	A	B	B	B	B	B	B	B	B	A	A	A	B	B	B	B	A	A	B	B	B	B	B	A	B	B	B	B	A	B	H	B
46	A	A	H	H	H	H	H	B	B	A	A	B	B	B	B	B	B	B	B	B	B	B	B	B	B	B	B	B	A	B	B	B	B	A	A	A	A	A	A	A	A	B	B	B	B	B	B	B	B
47	H	B	B	B	B	B	B	B	B	B	B	B	B	NA	B	B	NA	A	A	A	A	A	B	B	B	B	B	B	A	A	A	A	A	A	A	A	B	B	B	B	B	A	A	A	A	A	A	A	A
48	B	B	B	B	B	B	B	B	B	B	B	B	B	B	B	B	B	A	A	A	A	A	A	A	A	A	A	A	B	A	A	A	A	A	A	A	A	A	A	A	A	B	B	B	B	B	B	B	B
49	B	B	B	B	A	A	A	B	B	B	B	A	A	A	A	A	A	A	A	A	A	A	A	B	B	B	B	B	B	B	B	B	B	A	A	A	A	A	A	A	A	B	B	B	B	B	B	A	A
50	A	A	A	A	A	A	A	A	A	A	A	A	A	A	A	A	A	A	A	B	B	B	B	B	B	B	B	B	B	A	B	B	B	B	B	B	A	A	A	A	A	A	A	A	A	A	A	A	A
51	A	A	A	A	A	A	A	A	A	A	NA	A	A	A	A	B	B	B	A	A	A	A	A	A	A	A	A	A	A	B	B	B	B	A	A	A	A	A	A	A	B	A	A	B	B	B	B	B	B
52	A	A	A	A	A	A	A	A	A	A	A	A	B	B	B	B	B	B	A	A	A	A	B	B	B	B	B	B	B	B	B	B	A	A	B	A	A	A	A	A	A	A	A	A	A	A	A	A	A
53	A	A	A	B	B	B	B	B	B	B	B	B	B	B	B	B	B	B	A	A	A	A	A	B	B	A	A	A	A	A	A	A	A	B	B	B	B	B	B	B	B	B	B	B	A	A	A	A	A
54	A	A	A	A	A	A	B	B	B	A	A	A	A	A	A	A	A	A	A	B	A	A	A	B	NA	B	B	B	B	A	A	A	A	A	B	B	B	B	B	B	B	B	B	B	B	B	B	B	B
55	A	A	B	B	B	B	B	B	B	A	A	B	B	B	B	B	B	A	H	H	H	B	B	B	B	B	B	B	A	B	B	B	B	B	B	A	A	A	A	A	A	A	A	A	A	A	A	A	A
56	B	B	B	B	B	B	B	B	A	A	A	B	B	B	B	B	B	B	B	B	B	B	B	B	B	B	B	B	B	A	A	A	A	A	A	A	A	A	A	A	A	B	B	B	A	A	A	A	A
57	A	A	A	A	A	A	B	B	B	B	B	B	B	B	B	A	H	B	A	A	A	B	A	A	A	A	A	A	A	B	B	B	B	A	A	B	B	B	B	B	B	B	B	B	B	B	B	A	A
58	A	A	A	A	A	A	A	A	A	A	A	A	A	A	A	A	B	B	B	B	B	B	B	B	B	B	B	B	B	A	A	A	A	A	A	A	B	B	B	B	B	B	B	B	A	A	A	A	A
59	A	B	B	B	B	B	B	B	A	A	A	A	A	A	B	B	B	B	A	A	A	A	A	A	A	A	A	A	A	A	A	A	A	A	A	A	B	A	A	A	A	B	B	A	A	A	A	A	A
60	H	H	H	B	A	H	A	A	A	B	B	B	A	A	A	A	A	A	A	A	A	A	A	A	A	A	A	A	B	A	A	A	NA	A	A	B	NA	B	B	B	B	B	B	B	B	B	B	A	A
61	B	B	B	B	B	B	B	B	B	B	B	B	B	B	B	A	B	B	A	A	B	B	H	B	B	B	B	B	B	B	B	B	B	A	A	B	B	B	B	B	B	B	B	B	B	B	B	A	A
62	A	A	A	A	B	B	B	B	H	B	B	B	B	B	B	B	NA	B	B	B	B	B	B	B	B	B	B	B	B	A	A	A	A	A	A	B	B	B	B	B	A	B	B	B	B	B	B	B	B
63	B	B	A	A	A	A	A	A	A	H	A	A	A	A	B	B	B	B	A	A	A	A	A	A	A	A	B	B	B	A	B	B	B	B	H	A	A	A	A	A	A	B	B	B	B	B	B	B	B
64	B	B	B	A	B	B	B	B	B	A	A	B	B	B	B	B	NA	A	A	A	A	A	A	A	A	A	A	A	B	A	A	A	A	A	A	A	A	A	A	A	A	B	B	B	A	A	B	B	B
65	A	A	A	A	A	A	A	A	B	B	B	B	B	B	B	B	A	A	B	B	B	B	A	A	A	A	A	A	A	A	A	A	A	A	A	A	A	A	A	A	A	B	B	B	B	B	A	B	B
66	B	B	B	B	B	B	B	A	A	A	A	A	A	A	A	A	A	A	A	A	B	B	B	B	B	B	B	B	B	B	B	B	A	A	A	A	A	A	A	A	A	A	A	A	A	A	A	B	B
67	A	A	A	A	A	A	B	B	B	B	B	A	A	A	A	A	A	A	A	B	B	B	B	B	B	B	B	B	B	A	A	A	A	B	B	B	B	A	A	A	A	A	A	A	A	A	A	A	A
68	A	H	H	B	B	B	B	B	B	B	B	H	H	H	H	A	A	A	A	A	A	A	A	A	A	A	A	A	A	A	A	A	A	B	B	B	B	A	B	B	B	A	A	A	A	A	A	A	A
69	B	B	B	B	B	B	B	B	A	A	A	A	B	B	B	B	B	B	B	B	B	B	B	A	A	A	A	A	A	A	A	A	A	B	B	B	B	B	A	A	A	B	B	A	A	A	A	A	A
70	B	B	B	B	B	B	B	B	B	B	B	B	B	B	B	B	B	B	B	B	B	B	B	B	B	B	H	H	A	B	B	A	A	B	B	B	B	B	A	A	A	B	B	B	B	B	B	B	A
71	B	B	B	B	B	H	H	A	A	A	A	A	A	A	A	A	B	B	B	B	B	B	B	B	B	B	B	B	B	A	A	A	A	A	A	A	B	B	B	B	B	A	A	A	A	A	A	B	B
72	A	A	A	H	H	A	H	H	H	A	A	A	A	A	A	A	A	H	A	A	A	A	A	A	A	A	A	A	A	B	B	B	B	B	B	B	B	B	A	B	A	B	B	B	B	B	A	B	B
73	A	A	B	B	B	B	B	B	B	B	B	B	B	B	B	B	NA	A	B	B	B	B	B	B	A	A	B	B	A	B	B	B	B	A	B	B	B	B	B	A	A	A	A	A	A	A	A	NA	A
74	A	A	A	A	A	B	B	H	H	A	A	A	A	A	A	A	A	A	A	B	B	B	B	B	B	B	A	A	A	B	B	B	B	B	A	A	A	A	A	A	A	B	B	B	B	B	B	B	B
75	B	B	B	B	B	B	B	B	B	B	B	B	B	B	B	B	B	B	B	A	A	A	A	A	A	A	B	B	B	A	A	A	A	A	A	B	B	B	A	A	A	B	B	B	B	B	B	B	B
76	A	A	A	B	B	B	B	B	B	B	B	B	B	B	B	B	B	B	B	A	B	B	B	B	B	B	B	A	A	B	B	B	B	B	B	B	B	B	B	B	A	B	B	B	B	B	B	B	B
77	H	B	B	B	B	B	B	B	B	B	B	B	B	B	B	B	B	B	A	A	A	A	B	B	B	B	B	A	A	A	A	A	A	A	A	A	A	A	A	A	A	A	A	B	B	B	A	A	A
78	A	A	A	A	B	B	B	B	B	B	A	A	A	A	B	B	B	B	B	A	A	A	A	A	A	A	A	A	A	A	A	A	A	A	A	B	B	B	B	B	B	B	B	B	B	A	A	A	A
80	A	A	A	A	A	A	A	A	A	A	A	A	A	A	A	A	A	A	H	H	B	B	B	B	B	B	B	B	B	B	B	B	B	B	B	B	B	B	A	A	A	A	A	A	A	A	B	B	B
81	A	A	A	A	A	B	B	B	A	A	A	A	A	A	A	A	A	B	B	B	B	B	A	A	A	A	A	A	A	B	B	B	B	B	B	B	B	B	B	B	B	B	B	A	A	A	A	A	A
82	B	B	B	B	B	B	B	B	B	B	B	H	H	H	H	A	A	A	B	B	B	B	B	B	B	B	A	B	B	A	A	A	A	A	A	B	B	B	B	B	A	B	B	B	B	B	B	B	B
83	B	B	A	B	B	B	B	B	B	B	B	B	A	A	H	H	B	B	A	A	B	B	B	B	B	B	B	A	A	A	A	A	A	A	H	B	A	A	A	A	A	B	B	B	B	B	A	A	A
84	B	B	B	B	B	B	B	B	A	A	A	A	A	A	A	A	A	A	B	B	B	B	A	H	H	H	B	B	B	B	B	B	B	B	B	B	B	B	B	B	B	A	A	A	A	A	A	B	B
85	A	A	A	A	A	A	A	A	A	A	A	A	A	A	A	A	B	A	B	B	A	A	A	B	B	B	B	B	B	B	B	B	B	B	H	H	B	B	B	B	A	B	B	B	B	B	B	B	B
86	B	B	B	A	A	A	A	A	A	A	A	A	A	A	A	B	A	A	A	A	A	A	A	B	B	B	B	B	B	A	A	A	A	A	B	B	B	B	B	B	B	A	A	A	A	A	A	A	A
87	B	B	B	B	B	B	B	B	B	B	B	B	B	B	B	B	B	B	B	B	B	B	B	B	B	B	B	B	B	B	B	B	B	B	B	A	A	B	B	B	A	B	B	A	A	A	A	A	A
88	B	B	B	A	A	A	A	A	A	B	B	B	B	B	A	A	A	A	B	B	B	B	B	B	B	B	B	B	B	B	A	A	A	A	B	A	A	A	A	A	A	B	B	B	B	A	A	A	A
89	A	B	A	A	A	A	B	A	A	A	NA	A	A	A	A	A	A	A	B	B	B	B	B	B	B	B	B	B	B	A	A	A	A	B	B	B	B	B	B	B	B	B	B	B	B	B	B	B	B
90	B	B	B	B	B	B	B	B	B	B	NA	A	A	A	A	A	A	A	B	B	B	B	B	B	B	B	B	B	B	B	B	B	B	B	B	B	B	B	B	B	B	B	B	B	B	A	B	NA	H
91	B	B	B	B	B	B	B	B	B	A	A	A	A	A	A	A	A	A	B	A	A	A	A	A	A	A	B	B	B	B	B	B	B	B	B	B	B	B	B	H	B	A	H	A	A	A	A	A	A
92	B	B	B	B	B	B	A	A	A	A	A	B	B	B	B	B	B	B	B	B	B	B	B	A	B	B	A	A	B	A	A	A	A	A	H	A	A	B	B	B	B	B	B	B	B	B	B	A	A
93	B	B	B	B	B	B	A	A	B	A	A	A	A	A	A	A	A	A	A	A	A	A	A	A	A	A	A	A	A	A	A	A	A	A	B	B	B	B	B	A	A	B	B	B	B	B	A	A	A
94	H	A	A	A	A	A	B	B	B	A	A	A	A	A	B	B	B	B	A	A	A	A	A	A	B	B	B	B	B	A	A	A	A	B	B	B	B	B	B	A	A	A	A	A	A	A	B	A	A
95	A	A	A	A	A	A	A	A	A	A	B	B	B	B	B	B	B	B	A	A	A	A	A	A	A	A	A	A	A	A	A	A	A	A	A	A	A	A	A	A	A	B	B	B	B	B	B	B	B
96	B	B	B	B	B	B	B	B	B	B	B	B	B	B	B	B	A	B	H	H	H	H	B	B	B	B	B	B	B	A	A	A	A	B	B	B	B	B	B	B	B	A	A	A	A	B	A	A	A
97	A	A	A	A	A	B	A	A	A	A	A	A	A	A	A	A	A	A	A	A	A	A	A	A	A	A	A	A	A	B	B	B	B	A	A	A	A	B	B	B	B	B	B	B	B	A	A	A	A
98	B	B	H	H	H	A	B	B	B	B	B	B	B	A	B	B	B	B	B	B	B	B	B	B	A	A	A	A	A	B	A	A	A	A	A	B	B	B	A	A	A	B	B	B	B	B	B	B	B
99	A	A	B	B	B	B	B	B	B	B	B	H	H	A	A	A	NA	A	A	A	A	A	A	B	B	B	B	B	B	B	B	B	B	B	B	B	B	B	B	B	A	B	B	B	B	B	A	B	B
100	A	B	B	B	B	B	B	B	B	B	B	B	B	B	B	B	B	H	B	B	B	B	B	B	B	B	B	B	B	A	A	A	A	B	B	B	B	B	B	B	A	A	A	A	A	A	A	A	A
101	B	B	B	B	H	B	B	B	B	B	B	B	B	B	B	B	A	B	A	A	A	A	A	A	A	A	H	A	A	A	A	A	A	A	A	B	B	B	B	B	B	A	A	A	A	A	B	B	B
102	A	A	A	A	A	A	A	A	B	A	A	A	A	A	A	A	NA	A	A	H	H	B	B	B	B	B	A	A	A	A	A	A	A	B	B	A	A	A	A	A	A	B	B	A	A	A	A	A	A
103	A	A	A	B	A	A	A	A	A	A	A	A	A	A	A	A	A	B	B	B	B	B	B	B	B	B	B	B	B	A	A	A	A	A	A	A	A	A	A	B	B	B	B	A	A	A	A	A	A
104	A	A	A	A	A	A	A	A	B	B	A	A	A	A	A	B	B	B	B	A	A	A	A	A	A	A	A	A	B	A	A	A	A	A	A	A	A	B	B	B	B	B	B	B	B	B	B	B	B
105	B	B	A	A	A	A	A	A	A	B	B	B	B	B	B	B	B	A	A	A	A	A	A	A	A	A	A	A	A	H	B	B	B	B	B	B	B	B	B	B	B	A	A	A	A	A	A	A	A
106	A	A	A	A	A	A	A	A	A	A	A	A	A	A	A	A	B	B	B	B	B	B	B	B	B	B	B	B	A	B	B	B	B	B	B	B	B	B	A	A	A	A	B	B	B	B	A	A	A
107	A	B	B	H	B	B	B	B	B	B	B	B	B	B	B	H	B	B	B	B	B	B	B	B	B	B	B	B	A	A	A	A	A	A	A	A	A	B	B	B	B	B	B	B	B	B	B	B	B
108	B	B	B	B	B	B	A	A	A	B	NA	B	B	B	B	B	B	B	B	B	B	B	B	B	B	B	B	B	B	A	A	A	A	A	A	A	A	A	A	A	A	B	B	B	A	A	B	B	B
109	A	A	A	A	A	A	A	A	A	B	B	B	B	B	B	B	B	B	A	A	A	A	A	A	A	B	B	A	A	A	A	A	A	A	A	A	A	A	A	A	A	A	A	A	A	A	A	A	A
110	B	A	A	A	H	H	H	H	H	H	B	B	B	B	B	B	B	A	B	A	A	A	A	A	A	A	A	B	B	B	B	B	B	H	H	A	A	A	A	NA	A	B	B	B	B	A	A	A	A
111	B	B	B	B	B	B	B	B	B	A	B	B	B	B	B	B	B	B	B	B	B	B	B	B	B	B	B	B	B	B	B	B	B	A	A	A	B	B	B	B	B	A	A	A	A	A	A	H	H
112	B	B	B	B	H	H	H	H	H	A	A	B	B	B	A	A	NA	A	A	A	A	A	A	A	B	B	B	B	B	A	A	B	B	B	B	A	A	A	A	A	A	A	A	A	A	A	A	A	A
113	B	B	B	B	B	B	B	B	B	A	A	A	A	A	A	B	B	B	H	H	H	H	A	A	A	B	B	B	B	A	A	A	A	A	A	H	B	B	B	B	B	B	B	B	B	A	A	A	A
114	B	B	B	A	A	A	A	A	A	A	A	A	A	A	A	A	A	A	B	B	B	B	B	B	B	B	B	B	A	A	A	A	A	B	B	B	B	B	B	B	B	B	B	B	A	A	A	A	A
115	A	A	A	A	A	A	B	B	B	B	A	B	B	B	B	B	B	B	B	B	B	B	A	A	A	B	B	B	B	A	H	H	H	H	H	B	B	B	B	B	B	H	H	A	A	B	B	B	B
116	A	A	B	B	B	B	B	B	B	B	B	B	B	B	B	B	A	A	B	B	B	B	B	B	B	B	B	B	B	A	A	B	B	B	B	A	A	A	A	A	A	B	H	H	A	A	A	A	A
117	B	B	B	B	B	B	B	B	B	B	B	B	B	B	B	B	B	B	A	A	H	H	B	B	B	B	B	B	B	B	B	B	B	A	B	B	B	B	B	B	H	B	B	B	B	B	B	B	B
118	B	B	B	B	B	B	B	B	B	B	B	B	A	A	A	A	A	A	B	B	H	H	A	A	A	A	A	A	A	A	A	A	A	B	B	B	B	B	B	B	B	A	A	A	A	A	A	A	A
119	A	A	A	A	A	A	A	A	B	B	B	B	B	B	A	A	A	A	B	B	B	B	B	B	B	B	A	B	A	A	A	A	A	A	A	A	A	A	A	B	B	B	B	B	B	A	A	A	A
120	A	B	B	B	B	B	B	B	B	B	A	A	A	A	A	A	A	A	A	A	A	A	A	B	B	B	B	B	B	B	B	B	B	B	B	H	A	B	B	B	B	A	A	A	A	A	B	H	A
121	B	B	A	A	A	A	A	B	B	B	B	B	B	B	B	B	B	B	A	A	A	A	A	B	B	B	B	B	B	B	A	A	A	A	A	A	A	B	B	B	B	B	B	B	B	B	B	B	B
122	A	A	A	A	A	A	A	A	A	B	B	B	A	A	A	A	A	A	A	A	A	A	B	A	A	A	A	A	A	A	A	A	A	A	A	A	A	A	H	B	B	B	B	B	B	B	B	B	B
123	B	B	B	B	B	B	B	B	B	B	B	A	A	A	A	A	A	A	B	B	B	B	B	B	B	H	B	B	B	B	B	B	B	B	B	A	A	A	A	B	NA	B	B	B	B	B	A	A	A
124	B	B	B	B	B	B	B	B	B	B	B	B	B	B	B	B	B	B	A	A	A	A	A	A	B	B	B	B	B	B	B	B	B	B	B	B	B	B	B	B	B	B	B	B	B	A	A	A	A
125	B	B	B	B	B	B	A	A	A	A	A	A	A	A	A	A	A	A	A	B	B	B	B	B	B	B	B	B	B	B	B	B	B	B	B	A	A	B	B	B	A	A	A	A	A	A	A	A	A
126	A	A	A	A	A	A	NA	B	B	B	B	B	B	NA	B	B	B	B	A	A	A	A	A	A	A	A	A	A	B	A	A	A	A	B	H	A	B	B	B	B	A	A	H	B	B	B	A	H	A
127	A	A	A	A	A	A	A	A	A	A	A	A	A	A	A	A	B	B	A	A	A	A	A	A	A	A	H	B	B	A	A	A	A	B	B	A	B	B	B	B	B	B	B	B	B	B	B	A	A
128	B	B	H	A	B	B	B	B	NA	B	B	A	A	A	A	A	B	B	B	B	B	B	B	B	B	A	A	A	A	B	B	B	B	B	B	A	A	A	A	A	A	A	A	A	A	A	A	B	B
129	B	B	A	B	A	A	A	A	A	A	A	A	A	A	A	A	A	A	B	A	A	A	B	B	B	B	A	A	A	H	A	A	A	A	A	A	A	A	A	NA	A	B	B	B	B	B	A	A	A
130	A	A	A	A	A	A	A	A	A	B	B	B	A	A	A	A	A	A	A	A	A	A	B	A	A	A	A	A	A	A	A	A	A	A	A	A	A	A	H	B	B	B	B	B	B	B	B	B	B
131	B	B	B	B	B	B	B	A	A	A	B	B	B	B	B	B	B	B	B	A	A	A	A	A	A	A	A	A	A	B	B	B	B	B	B	B	B	B	A	A	A	B	B	B	B	B	B	B	B
132	A	A	A	A	A	A	A	A	H	A	A	A	A	A	A	A	A	A	A	B	B	B	A	B	B	B	B	A	A	A	A	A	A	A	A	A	A	A	A	H	A	B	B	B	B	A	A	A	A
133	A	A	B	B	B	B	B	B	B	B	A	A	A	A	A	A	A	B	B	B	B	B	A	A	A	A	A	H	H	B	B	B	B	B	B	B	B	A	A	A	A	B	B	B	B	B	B	B	B
134	A	A	B	B	B	B	B	B	H	B	A	A	A	A	A	A	B	B	B	B	B	B	B	B	B	B	B	B	B	B	B	H	B	A	B	B	B	B	B	B	B	A	A	A	A	A	A	A	A
135	A	A	A	H	H	A	A	A	B	B	B	B	B	B	B	B	B	B	B	A	A	A	A	A	A	A	A	A	A	B	B	B	B	B	H	A	A	H	H	B	B	B	B	B	B	B	A	A	A
136	A	A	A	A	A	A	B	A	H	B	B	B	B	B	B	B	NA	A	A	A	B	B	B	B	B	B	B	B	B	B	B	B	B	B	A	A	B	B	B	B	B	B	B	B	A	A	A	A	A
137	B	B	A	H	H	A	A	A	A	A	A	A	A	A	A	A	A	A	A	A	B	B	A	A	A	A	A	A	A	A	A	B	A	A	A	A	A	A	A	A	A	A	A	A	A	A	A	A	A
138	A	A	B	B	B	B	B	B	B	B	B	B	B	A	A	A	A	B	A	A	A	NA	B	B	B	B	B	B	B	B	B	H	H	B	H	H	H	H	B	B	A	B	B	B	A	A	A	B	B
139	B	B	B	B	B	B	B	B	B	B	B	B	B	B	B	B	B	B	B	B	B	B	B	B	B	B	B	B	B	A	B	B	B	A	A	A	A	A	A	A	A	B	B	B	B	B	B	B	B
140	A	A	A	A	A	A	A	A	B	A	A	A	B	B	B	B	B	A	B	B	B	B	B	B	B	B	B	B	A	B	B	B	B	B	B	B	B	B	B	B	B	B	B	B	B	A	A	A	A
142	A	A	A	A	A	A	A	A	A	A	B	H	A	A	A	A	A	B	A	A	A	A	A	A	A	A	A	B	B	B	B	B	B	B	B	H	A	A	A	A	A	B	B	B	B	B	A	A	A
143	A	A	A	A	A	A	A	A	A	A	B	B	B	B	A	A	A	B	B	A	A	A	A	A	A	A	A	A	A	B	B	B	B	B	A	A	A	A	A	A	A	H	H	H	H	B	A	A	A
144	A	A	A	A	A	A	B	B	B	B	B	B	B	B	B	B	NA	B	A	A	A	H	H	H	B	H	B	B	B	B	B	B	B	A	A	A	A	A	A	A	A	B	B	B	B	B	B	B	B
145	B	B	B	B	B	B	B	B	B	B	B	B	A	A	A	A	A	A	B	B	B	B	B	A	A	A	A	A	A	A	A	A	A	A	A	A	A	A	A	A	A	B	B	B	B	B	B	B	B
146	B	B	B	B	B	B	B	B	B	B	B	B	B	B	B	A	A	A	A	A	A	A	A	A	B	B	B	B	B	A	A	A	A	A	A	A	A	A	A	B	B	B	B	B	B	B	B	A	A
147	A	A	A	A	A	A	A	A	A	B	B	B	B	B	B	B	B	B	A	A	A	A	A	A	A	A	A	A	A	A	A	A	A	B	B	B	B	B	B	A	A	B	B	A	A	B	B	B	B
148	A	A	A	A	A	A	A	A	A	A	A	A	A	A	A	A	A	A	B	B	B	B	B	B	B	B	B	B	B	A	A	A	A	A	A	B	B	B	B	B	B	A	A	A	A	A	A	A	A
149	B	B	B	B	B	B	B	B	B	A	A	A	A	A	A	H	A	B	A	A	A	A	A	A	A	A	A	A	B	A	A	A	B	A	A	A	B	B	B	A	B	A	A	A	A	B	B	B	B
150	A	H	B	H	H	H	B	B	B	B	B	B	B	B	B	B	B	B	A	A	B	B	A	A	A	B	B	B	B	A	A	A	A	A	A	A	A	A	A	A	A	B	B	A	A	B	B	A	A
151	A	A	A	A	A	A	A	A	A	A	A	A	A	A	A	A	A	A	A	A	A	A	B	B	B	B	B	B	B	A	A	A	A	A	A	A	A	A	A	A	A	B	B	B	B	B	B	B	B
152	A	A	A	A	A	A	A	A	A	A	A	A	A	A	A	A	NA	A	A	A	A	A	B	B	B	B	B	B	B	A	A	A	A	A	B	A	A	B	B	B	B	B	B	B	B	B	B	B	B
153	A	A	A	A	A	A	A	A	A	A	B	B	B	B	B	B	B	B	B	B	B	B	B	B	B	B	B	B	B	A	A	A	A	A	A	A	B	B	B	B	B	B	B	B	B	B	B	A	A
154	B	B	B	B	B	B	B	B	B	B	B	B	B	B	B	B	B	B	A	A	A	A	A	B	B	B	B	B	A	B	B	B	B	B	B	B	B	NA	B	B	B	A	A	A	A	A	A	B	B
155	A	B	B	A	A	B	B	B	B	B	B	B	B	B	B	B	B	B	B	B	A	A	A	A	A	B	B	B	A	B	B	B	B	B	B	B	B	B	B	A	A	B	B	A	A	B	B	B	B
156	A	A	A	A	A	A	A	A	A	A	A	A	A	A	A	B	B	B	B	B	B	B	B	B	B	B	B	B	B	A	A	A	A	A	A	A	A	A	A	A	A	A	A	B	B	B	H	H	H
157	B	B	B	A	A	A	A	A	A	A	A	A	A	A	A	A	A	B	A	A	B	B	B	B	B	B	B	B	B	A	A	A	A	B	B	B	B	B	B	B	B	A	A	B	A	A	A	B	B
158	B	A	A	A	A	A	A	A	B	B	B	B	B	B	B	B	A	B	B	B	B	B	B	A	B	B	H	H	H	A	A	A	A	A	A	A	A	A	A	A	NA	B	B	B	A	A	A	A	A
159	A	A	B	B	A	A	A	A	A	A	A	A	A	A	A	A	A	A	B	B	B	B	A	A	A	A	A	A	A	B	B	B	B	B	B	B	B	B	B	B	B	B	B	B	B	B	B	B	B
160	A	A	A	A	A	A	A	A	A	B	B	B	B	B	B	B	B	B	B	B	B	B	B	B	B	B	B	B	B	B	B	B	B	B	B	A	B	B	B	B	B	B	B	B	B	B	A	A	A
161	B	B	B	A	A	A	A	A	A	A	A	A	A	A	A	A	NA	B	B	B	B	B	B	B	B	B	B	B	B	A	A	A	A	A	A	A	A	A	A	A	A	B	B	B	B	B	B	B	B
162	B	B	B	B	B	A	A	A	A	A	A	A	B	B	B	B	B	A	B	A	A	A	B	B	B	B	B	A	A	B	B	B	B	B	B	B	B	B	B	B	B	B	B	B	B	B	B	B	A
163	A	A	A	A	A	A	A	A	B	A	A	A	A	A	A	A	NA	A	B	B	B	B	B	H	H	H	A	A	A	B	B	B	B	B	B	B	B	B	B	B	B	A	A	A	A	A	A	B	A
164	A	A	A	A	A	A	A	A	A	A	A	A	A	A	A	A	A	A	B	B	A	A	A	A	A	A	A	A	A	A	A	A	A	A	A	A	A	A	A	A	A	B	B	B	B	B	A	A	A
165	A	A	A	A	A	A	B	B	B	B	B	B	B	B	B	B	A	A	A	A	A	A	A	A	A	B	A	A	B	B	B	B	B	A	A	A	A	A	A	A	A	A	A	A	A	A	A	B	B
166	B	B	A	A	A	A	A	A	B	B	B	B	B	B	A	A	A	A	B	B	B	B	B	B	B	B	B	B	B	B	B	B	B	B	B	B	H	B	B	B	B	B	B	B	B	B	B	A	A
167	B	B	B	A	A	A	A	A	A	A	A	A	A	A	A	A	A	A	B	B	B	B	B	B	B	B	B	B	B	A	B	B	B	B	B	B	B	B	B	B	B	H	H	B	A	A	A	A	A
168	B	B	B	B	B	A	A	A	A	A	A	A	A	A	A	A	A	A	A	A	A	A	A	A	A	A	A	A	A	A	A	A	A	H	B	B	B	B	B	B	B	A	A	A	A	A	A	A	A
169	A	A	A	A	A	A	A	B	A	A	A	B	B	B	B	B	B	B	B	B	B	B	B	B	B	B	B	B	B	A	A	A	A	B	B	B	B	B	B	B	B	B	B	B	B	B	B	A	A
170	B	B	B	B	B	B	B	A	A	B	B	B	B	B	A	A	A	A	A	A	A	A	A	B	B	B	B	B	B	A	A	A	A	A	A	A	A	A	B	B	B	B	B	B	B	B	B	B	B
171	A	A	A	A	A	A	A	A	A	A	A	A	A	A	A	A	B	B	A	A	A	A	A	B	B	B	B	B	A	B	B	B	B	B	A	A	A	A	B	B	B	NA	A	A	A	A	A	A	A
172	A	A	A	A	A	A	A	A	A	A	A	A	A	A	A	A	A	A	A	A	A	A	A	A	A	A	B	B	B	A	A	A	A	B	B	B	B	B	B	B	B	B	B	B	B	B	B	A	A
173	B	B	B	B	B	B	B	B	A	A	B	B	B	B	B	B	B	B	B	B	B	B	B	B	B	B	B	B	B	B	B	B	B	B	B	A	A	A	A	A	A	B	B	A	A	A	A	A	B
174	A	A	A	A	A	A	A	A	A	B	A	A	B	B	B	B	B	B	B	B	B	B	A	A	A	B	B	A	A	B	B	B	B	B	B	B	B	B	B	B	B	B	B	B	B	B	B	B	B
175	A	A	A	A	A	A	A	B	B	A	B	B	B	B	B	B	B	B	B	B	B	B	B	B	B	B	B	B	B	A	A	A	A	A	A	B	B	B	B	B	A	A	A	A	A	B	A	B	B
176	A	A	A	A	A	A	B	B	B	B	B	B	B	B	B	B	B	A	B	B	B	B	B	B	B	A	B	H	A	B	B	B	B	B	B	B	A	A	A	A	A	B	B	B	B	B	B	A	A
177	B	A	A	A	A	A	A	A	A	A	A	A	A	A	A	A	A	A	H	H	H	H	H	B	B	B	B	B	B	B	B	A	A	A	A	A	A	A	A	A	A	B	B	B	A	H	H	H	H
178	A	A	A	A	B	B	B	B	B	B	B	A	A	A	A	A	A	A	B	B	B	B	B	B	B	B	B	B	A	A	A	B	B	H	B	B	B	B	B	B	B	A	A	A	A	A	A	A	A
179	B	B	B	B	B	B	B	B	B	H	H	H	H	NA	H	H	B	A	A	A	A	A	B	B	B	B	B	A	A	B	B	B	B	B	B	B	B	A	A	A	A	B	B	H	B	B	H	A	A
180	A	A	A	A	A	A	A	A	A	A	A	A	A	A	A	A	A	A	A	A	A	H	A	A	B	B	B	B	B	B	B	A	A	A	A	A	A	A	A	A	A	B	B	A	A	A	A	A	A
181	B	B	B	B	B	B	B	B	B	A	A	A	A	A	B	B	B	A	A	A	B	B	B	B	B	B	B	A	A	A	B	B	B	B	B	A	A	A	A	A	A	B	H	B	B	B	B	B	B
182	A	B	B	B	B	B	B	B	B	B	B	B	B	B	B	B	B	B	A	A	A	A	A	A	A	A	A	A	A	A	A	A	A	B	B	B	B	A	A	A	A	B	B	B	B	B	B	B	B
183	A	A	H	H	A	A	A	A	A	A	A	A	A	A	A	B	B	B	A	A	B	B	A	A	A	A	A	A	A	B	B	B	B	B	B	B	A	A	A	A	A	B	B	B	B	A	A	A	A
184	B	B	B	B	B	B	B	B	B	B	B	B	B	B	B	B	A	A	B	A	A	A	A	A	A	A	A	A	A	A	A	A	A	A	A	A	A	A	A	A	A	B	B	B	B	B	A	A	A
185	B	B	B	A	A	A	A	A	A	A	H	A	A	B	B	B	B	B	A	A	A	B	A	A	A	A	A	A	A	B	B	B	B	B	B	B	B	B	B	H	H	A	A	A	A	A	A	A	A
186	A	A	A	A	A	A	A	A	A	A	A	A	A	B	B	A	A	A	B	A	A	A	A	A	B	B	B	B	B	B	B	B	B	B	B	B	B	A	A	A	B	A	A	A	A	A	A	A	A
187	B	B	B	B	B	B	B	B	B	B	NA	A	A	A	A	B	B	B	B	B	B	B	B	B	B	B	B	B	B	A	A	A	A	A	H	B	B	B	B	B	B	B	B	B	B	B	B	B	B
188	A	A	A	A	A	A	A	A	A	A	A	A	A	A	A	A	A	A	B	A	A	A	A	A	A	A	A	A	A	A	A	A	A	A	A	A	B	B	B	B	B	B	B	B	B	B	B	A	A
189	B	B	B	B	B	B	A	A	A	A	B	B	B	B	B	B	A	B	A	A	A	A	A	A	A	A	A	A	A	A	A	A	A	A	A	B	B	B	B	B	B	B	B	B	B	A	A	A	A
190	B	B	B	B	B	B	B	B	B	A	B	B	B	B	B	B	A	A	A	A	A	A	B	B	B	B	B	B	B	A	A	B	B	B	B	B	B	B	B	B	B	B	B	A	A	A	A	A	A
191	A	A	B	B	B	B	A	A	A	A	A	A	A	A	A	A	A	A	A	A	A	A	B	B	B	B	B	A	A	A	A	A	A	B	B	B	B	A	A	B	B	A	A	A	A	A	A	A	A
192	B	A	A	A	A	A	A	A	A	A	A	A	A	A	A	A	A	A	A	A	B	B	B	B	B	B	B	B	B	B	B	B	B	A	H	H	H	H	B	B	B	A	A	A	B	B	B	B	B
193	A	A	A	A	H	H	B	B	B	B	A	A	A	A	A	A	A	A	A	A	A	A	B	B	B	B	B	B	B	B	B	B	B	B	B	B	B	B	B	B	B	A	A	A	A	A	A	A	A
194	A	A	A	A	H	H	H	H	H	B	A	A	A	A	A	A	A	A	B	B	A	A	A	A	A	A	B	B	B	A	A	A	A	B	B	A	A	A	B	B	B	B	B	H	A	A	A	A	A
195	B	B	B	NA	B	B	NA	B	B	B	B	B	NA	NA	B	B	NA	B	A	NA	A	A	B	B	NA	B	NA	A	A	B	NA	A	NA	B	B	B	B	NA	NA	A	NA	B	B	NA	B	B	H	NA	A
196	B	B	B	B	B	B	B	B	B	B	B	A	A	A	A	A	A	A	B	B	B	B	B	B	B	B	B	B	B	B	B	B	B	B	B	B	A	A	A	A	A	B	B	B	B	B	B	B	B
197	A	A	A	A	A	A	A	A	A	A	A	A	B	B	B	B	B	B	A	A	B	B	A	A	A	A	A	B	B	B	B	B	B	B	B	A	A	A	A	A	A	B	B	B	B	H	A	H	B
198	B	H	H	A	A	A	A	B	B	A	A	A	A	A	A	A	A	A	A	A	A	A	A	A	B	B	B	B	B	A	A	A	A	B	B	B	B	B	NA	B	B	A	B	B	B	A	A	A	A
199	B	B	A	A	A	A	A	A	A	A	A	B	B	B	B	B	B	B	A	A	A	A	A	H	B	A	A	A	A	H	A	A	A	A	A	B	B	B	A	A	B	B	B	B	B	B	B	B	B
200	A	A	A	A	A	A	A	B	H	A	A	A	A	B	B	B	B	B	H	H	H	H	B	B	B	B	B	A	A	B	B	B	B	A	A	A	A	A	A	B	B	A	A	A	A	A	A	A	B
201	A	A	A	A	A	A	A	A	B	B	B	B	B	B	B	B	B	B	A	A	A	A	B	B	B	B	B	B	B	A	A	A	A	A	A	A	A	A	A	A	A	A	A	H	B	B	B	B	B
202	B	B	B	B	B	B	B	B	B	B	B	B	B	B	B	B	B	B	B	B	B	B	B	B	B	B	B	B	B	B	B	B	B	B	A	A	A	A	B	B	B	B	B	B	B	B	A	A	A
203	B	B	B	B	A	A	A	A	A	A	A	A	A	A	A	A	A	A	B	B	B	B	B	A	A	A	H	A	A	B	B	B	B	A	A	A	A	A	A	A	A	H	H	A	A	A	A	A	A
204	A	A	A	A	B	B	B	B	A	B	B	B	B	B	B	B	B	B	A	A	A	A	A	A	A	A	A	A	A	A	A	A	A	A	A	B	H	A	B	B	B	A	A	B	B	B	B	B	A
205	A	A	A	A	A	A	A	A	A	A	A	A	A	A	A	A	A	A	A	A	A	A	B	B	B	B	B	B	B	A	B	B	B	B	B	B	B	B	B	B	B	A	A	A	A	B	B	H	H
206	A	A	A	A	A	A	A	A	A	A	A	A	A	A	A	A	A	A	B	B	B	B	B	B	B	A	A	A	A	B	B	B	B	B	B	B	B	B	B	B	B	B	B	B	B	B	B	A	A
207	A	A	A	B	A	A	A	A	A	A	A	A	A	A	A	B	B	B	B	B	B	B	B	B	B	A	A	A	A	H	A	A	A	A	NA	A	B	B	B	B	B	B	B	B	B	B	B	A	A
209	A	A	A	B	B	B	B	B	B	B	B	B	B	B	B	B	B	B	A	A	A	A	A	A	A	A	A	B	A	B	B	B	B	B	B	B	B	B	B	B	B	B	B	B	A	H	H	A	A
210	A	A	A	A	A	A	A	A	A	A	A	A	A	A	A	A	A	A	A	A	A	NA	H	H	H	B	B	B	A	B	B	B	B	B	B	B	B	B	B	B	B	B	H	H	H	B	A	A	A
211	A	A	A	A	A	H	B	B	B	B	B	A	A	B	A	A	A	A	H	H	H	H	A	B	B	B	B	A	A	B	B	B	B	A	A	A	A	A	A	A	A	B	B	B	B	A	A	A	A
212	B	B	B	B	B	B	B	B	B	A	A	A	A	A	A	A	A	A	A	A	A	A	A	A	A	A	A	A	A	A	A	A	A	A	NA	A	H	H	H	A	H	A	A	A	A	A	A	A	A
213	B	B	B	B	B	B	B	B	B	B	B	B	B	B	B	B	B	A	A	B	B	B	B	B	B	B	H	B	B	B	B	B	B	A	A	A	A	A	A	A	A	A	A	A	A	A	A	A	A
214	A	A	A	A	A	A	A	A	A	A	A	A	A	A	A	B	B	B	A	A	B	B	B	B	B	B	A	A	A	A	B	B	B	B	B	B	B	B	B	B	B	A	B	B	B	A	A	A	A
215	B	B	B	B	B	B	B	B	B	B	B	A	A	A	A	B	B	B	B	B	A	A	A	A	B	B	B	B	B	A	A	A	A	B	B	B	B	B	B	B	B	A	A	A	A	A	A	A	A
216	A	B	B	B	A	A	A	A	A	A	A	A	A	A	A	A	A	A	B	B	B	B	B	A	A	A	B	A	A	A	A	B	B	B	B	B	A	A	A	NA	A	B	B	B	B	B	B	B	B
218	A	A	A	A	A	A	B	B	B	B	B	B	B	B	B	B	B	B	A	A	A	A	A	A	A	A	A	A	A	A	A	B	B	B	B	B	B	H	B	B	A	B	B	B	B	B	B	B	A
220	B	B	B	B	B	B	B	A	A	B	NA	B	B	B	B	B	B	B	A	A	A	A	A	A	B	A	A	B	B	B	B	B	B	B	B	A	B	B	A	A	A	B	B	A	A	A	A	A	A
221	A	A	A	A	A	B	A	A	A	A	A	A	A	A	A	A	A	B	B	B	B	B	B	B	B	B	B	B	B	B	B	B	B	B	B	B	B	B	B	B	B	B	B	B	B	A	A	A	A
222	B	B	B	A	A	A	A	A	A	A	A	A	A	A	B	B	B	B	H	A	A	A	B	B	B	B	B	B	B	B	B	B	B	B	B	B	B	B	B	B	B	B	B	B	B	B	B	B	B
224	B	B	B	B	B	B	B	B	B	B	B	B	B	B	B	A	A	A	B	B	B	B	B	B	B	B	B	A	A	B	B	B	B	B	B	B	B	B	B	B	B	A	A	A	B	H	A	A	A
225	A	A	A	A	A	A	A	A	A	A	A	A	A	A	A	A	A	B	B	A	A	A	A	A	A	A	H	H	A	A	A	A	A	B	B	B	B	B	B	B	A	B	B	A	A	B	B	B	B
226	B	B	B	B	B	B	B	A	A	A	A	A	A	A	A	A	A	A	B	B	B	A	B	B	B	B	B	B	B	B	B	B	B	B	B	B	B	B	B	A	A	A	A	A	A	A	A	A	A
227	A	A	A	A	A	A	A	A	A	A	A	A	A	A	A	A	B	A	A	B	B	B	B	B	B	B	B	B	B	B	B	B	B	B	B	A	A	A	A	A	B	B	B	B	B	B	B	A	A
228	H	B	B	B	B	B	B	B	B	A	A	A	A	A	A	B	B	B	A	A	A	A	B	B	B	B	B	B	B	A	A	A	A	B	B	B	B	B	B	B	A	B	B	B	B	B	B	B	B
229	B	B	B	B	B	B	A	A	A	A	A	A	A	A	B	B	B	B	B	B	B	B	A	B	B	B	B	B	B	B	B	B	B	H	B	B	B	B	H	B	B	B	B	A	B	B	A	A	A
230	B	B	B	B	B	B	B	B	B	B	B	B	B	B	B	B	B	B	A	A	A	A	A	A	A	A	B	B	A	A	A	A	A	A	B	B	B	NA	B	B	B	A	A	A	A	A	A	A	A
231	B	B	B	B	B	B	B	B	B	A	A	A	A	A	A	A	A	A	B	B	B	A	A	A	A	A	A	A	A	B	B	B	B	B	B	B	B	B	B	B	B	B	B	B	B	B	B	B	B
232	A	A	A	A	A	A	A	B	B	B	B	A	A	A	A	A	A	B	B	B	B	B	B	B	B	B	A	A	A	A	A	A	A	A	A	A	A	A	A	A	A	B	B	B	B	B	B	B	B
233	B	B	B	B	B	B	B	B	B	B	A	A	A	A	A	A	B	B	H	B	H	H	B	B	B	B	B	B	B	B	B	B	B	B	B	B	B	B	B	B	B	B	B	B	B	B	B	B	B
234	B	A	B	B	B	B	B	B	B	B	B	B	B	B	B	B	B	B	B	B	B	B	B	B	B	B	B	A	A	H	B	B	B	A	A	A	A	B	B	B	B	B	B	B	B	B	B	A	A
235	A	A	A	A	A	A	A	A	B	B	B	B	B	B	B	A	A	A	A	A	A	A	A	A	A	A	A	A	A	B	B	B	B	B	B	B	B	B	B	B	B	B	B	B	B	B	B	B	A
236	B	B	B	B	B	B	B	B	B	B	B	B	B	B	B	B	B	B	B	NA	A	A	B	B	B	B	B	B	B	B	B	B	B	A	A	A	A	A	B	B	A	B	B	B	B	B	B	B	B
237	A	A	A	B	B	B	A	A	A	B	B	B	B	B	B	B	B	B	B	B	B	B	B	B	B	B	H	A	A	B	B	B	B	A	A	A	A	A	A	A	A	B	A	A	A	A	A	A	A
238	B	B	B	B	B	B	H	H	H	A	A	A	A	A	A	B	B	B	B	B	B	B	B	B	B	B	B	B	B	A	A	A	A	A	A	A	A	A	H	B	B	A	A	A	A	A	A	B	B
239	A	A	A	A	A	A	A	A	B	B	B	B	B	B	B	B	B	B	A	B	B	B	B	A	A	A	B	B	B	H	H	B	B	B	B	B	B	B	B	B	A	B	A	A	A	A	A	A	A
240	H	B	A	A	A	A	A	A	A	A	A	A	A	A	A	A	NA	A	B	NA	A	H	A	B	B	B	B	B	B	A	H	A	NA	B	B	B	B	H	H	NA	B	NA	A	B	B	B	B	A	H
241	B	A	A	B	A	A	NA	A	A	A	H	H	A	A	A	A	NA	A	A	NA	A	A	A	A	NA	A	NA	A	A	A	A	A	A	B	B	B	B	B	B	B	NA	B	B	B	B	A	A	NA	A
242	B	B	H	B	B	B	B	B	B	B	B	B	B	A	A	A	A	A	B	B	B	B	B	B	B	B	B	B	B	B	B	B	B	B	B	B	B	B	B	B	B	H	A	A	A	A	A	A	A
243	B	B	B	B	B	B	B	B	B	B	B	B	B	B	B	B	B	B	B	B	B	B	B	B	B	B	A	A	A	A	A	A	A	A	A	B	B	B	B	B	B	B	B	B	B	A	A	A	A
244	B	B	B	B	B	B	B	B	B	B	B	B	B	B	B	A	A	A	B	B	B	B	A	A	A	A	A	A	A	B	B	B	B	B	B	B	H	H	H	H	A	B	B	B	B	B	B	B	B
245	B	B	B	B	B	B	B	B	B	B	B	B	B	B	B	B	B	B	B	B	B	H	B	B	B	B	A	B	B	B	B	A	A	B	B	B	B	H	A	A	A	B	B	A	A	A	A	A	A
246	H	B	B	B	B	B	B	B	B	A	B	B	A	A	A	A	A	A	A	B	B	B	B	B	B	B	B	B	A	A	A	A	A	A	A	A	B	B	B	B	A	A	A	A	A	A	A	A	A
247	A	A	A	A	A	B	B	B	B	B	B	B	B	B	B	B	B	B	A	A	B	B	B	B	B	B	A	A	A	B	B	B	B	B	A	B	B	B	B	B	B	A	A	A	A	A	A	A	A
248	B	B	B	B	B	B	B	B	B	B	B	B	B	B	B	B	B	B	A	A	A	A	A	B	B	B	B	B	B	B	A	A	A	A	B	B	B	B	B	B	A	A	A	A	B	B	B	B	B
249	A	A	A	B	B	B	B	B	B	B	B	B	A	A	A	A	A	A	B	B	B	B	B	B	B	B	B	B	B	A	A	A	A	A	A	A	A	A	A	A	B	B	H	H	H	H	B	B	A
250	A	A	A	A	A	A	A	A	A	A	A	A	A	A	A	A	A	A	A	A	A	A	A	A	A	A	A	A	A	A	A	A	A	A	B	B	B	B	B	B	B	A	A	A	A	A	A	A	A
251	B	B	B	B	B	B	B	B	B	B	B	A	A	B	B	B	B	B	A	A	A	A	A	A	A	A	A	A	A	A	A	A	A	B	B	B	B	B	B	B	B	B	B	B	B	B	B	B	B
252	B	B	B	B	B	B	B	B	A	A	A	H	H	H	H	B	B	B	B	B	B	B	B	B	B	B	B	B	B	B	B	B	B	A	A	B	B	B	H	H	H	B	H	A	A	A	A	A	A
253	A	A	A	A	A	A	A	A	A	A	A	H	H	H	H	A	A	A	H	A	H	H	B	B	B	B	B	B	B	B	B	B	B	B	B	B	B	B	B	A	A	B	B	B	B	A	A	A	A
254	A	A	A	B	B	B	B	B	B	B	B	B	B	B	B	B	B	B	A	A	A	B	B	B	B	B	B	A	A	A	A	A	A	B	B	B	B	B	B	B	B	B	B	B	A	A	A	A	A
255	A	A	A	A	A	A	A	B	B	B	B	B	B	B	B	B	B	B	B	B	B	B	B	B	B	B	A	A	A	B	B	B	B	B	B	B	B	B	A	A	A	B	B	B	B	B	A	A	A
256	A	A	A	A	A	H	H	A	A	A	A	B	B	B	B	B	B	B	A	B	B	B	A	A	A	B	B	B	B	A	A	A	A	B	NA	B	B	B	B	B	B	B	B	B	B	B	B	A	A
257	A	A	A	A	A	A	A	A	B	A	A	A	A	A	A	B	B	B	A	A	A	A	A	H	H	H	B	B	A	B	B	B	B	B	B	B	B	B	B	B	A	A	A	B	B	B	B	B	B
258	B	B	B	B	B	B	B	A	A	A	A	A	A	A	A	B	B	B	A	A	A	A	A	A	A	A	A	B	B	A	A	A	A	A	A	A	B	B	B	B	B	B	B	B	B	A	A	A	A
259	A	B	B	B	B	B	A	A	A	A	A	B	B	B	B	B	B	B	A	B	B	B	B	B	B	B	B	B	B	B	B	B	B	A	A	A	A	B	B	H	B	B	B	B	B	B	B	B	B
260	A	B	B	B	B	B	B	B	B	B	B	B	B	B	B	A	A	A	A	B	B	B	A	A	A	A	A	A	A	B	B	B	B	B	B	B	B	B	B	A	A	A	B	B	B	B	B	B	B
261	B	B	B	B	B	B	B	B	A	A	A	A	A	A	A	B	B	B	B	B	A	A	A	A	A	A	A	A	A	A	A	A	A	A	A	A	A	A	A	A	A	A	A	A	B	B	H	H	A
262	A	A	A	A	A	B	B	A	A	A	A	A	A	A	A	A	A	A	B	A	A	A	A	A	A	A	A	A	A	B	B	B	B	B	B	B	B	B	B	B	B	A	A	A	A	A	A	A	A
263	B	B	B	B	B	B	B	B	B	A	A	A	A	A	A	A	A	A	B	B	B	B	B	B	B	B	B	B	B	A	A	A	A	B	B	A	A	A	A	A	A	A	A	H	H	A	A	A	A
264	A	A	A	A	A	A	A	B	B	B	B	A	A	A	A	A	A	A	B	B	B	B	B	B	B	B	B	B	B	B	B	A	A	B	B	A	A	A	A	A	A	A	A	B	B	B	B	B	B
265	A	A	A	A	A	A	A	B	B	B	B	B	B	B	B	B	B	B	A	A	A	A	A	A	A	A	B	B	B	A	B	B	B	B	B	B	B	A	A	A	A	B	B	B	B	B	B	A	A
266	B	B	B	B	B	B	B	B	B	A	A	A	A	A	A	A	A	A	B	B	B	B	B	A	A	B	A	A	A	A	A	A	A	A	A	A	A	A	A	A	A	B	B	B	B	B	B	A	A
267	B	B	B	B	B	B	B	A	A	B	B	B	B	NA	B	B	B	B	B	B	B	B	B	B	B	B	B	B	B	A	A	A	A	A	A	B	B	B	B	B	B	A	A	A	A	A	A	B	A
268	B	B	A	A	A	A	A	B	B	B	B	B	B	B	B	B	B	B	A	A	A	A	A	A	A	A	A	A	A	A	A	A	A	A	A	B	B	A	A	A	A	A	A	A	A	A	A	A	A
269	B	B	B	B	A	A	A	A	A	A	A	A	A	A	A	A	A	A	B	A	A	A	B	B	B	H	B	B	B	H	H	A	A	A	A	A	A	A	A	A	A	B	B	B	B	B	B	B	B
270	B	B	B	B	B	B	B	B	A	A	A	A	A	A	A	A	A	A	A	B	B	B	B	A	A	A	A	A	A	H	B	B	B	B	B	B	B	B	B	B	B	A	A	B	B	B	B	B	B
271	NA	H	B	A	A	A	A	H	H	H	A	A	A	A	A	A	A	B	A	A	A	A	A	A	A	A	B	B	B	B	B	B	B	A	A	A	A	A	A	A	A	B	B	A	A	A	A	A	A
272	A	A	A	A	A	A	A	A	A	A	A	B	B	B	B	B	B	H	A	A	A	A	B	B	B	B	B	B	B	B	A	A	A	H	A	A	A	B	B	B	B	B	B	B	B	B	B	B	B
273	A	A	A	A	A	A	A	A	B	B	A	B	B	B	B	B	B	B	A	A	A	A	A	A	A	A	B	B	A	A	A	A	A	A	NA	A	B	B	B	B	B	A	A	A	A	B	B	A	A
274	B	B	B	B	B	B	A	A	A	B	B	B	B	B	B	B	A	A	B	B	B	B	B	B	B	B	B	A	A	A	A	A	A	A	A	A	A	A	A	A	A	B	B	B	B	B	B	A	A
275	B	B	B	B	A	A	A	A	A	B	B	B	B	B	B	H	H	B	A	A	A	A	A	B	B	B	B	B	B	B	B	B	B	B	B	B	B	B	B	B	B	B	B	B	B	B	B	A	A
276	A	A	A	A	A	A	A	A	A	A	A	A	H	H	H	B	B	B	B	B	B	B	B	B	B	B	B	B	A	B	B	B	B	B	B	B	B	B	B	B	B	A	A	B	A	A	H	H	H
277	A	A	A	A	A	A	A	B	B	B	B	B	B	B	B	B	B	B	B	B	B	B	B	B	B	B	B	B	B	A	A	A	B	B	B	A	B	B	B	B	B	A	B	B	B	B	B	B	B
278	B	B	B	A	A	A	A	A	A	A	A	A	A	A	A	A	B	B	A	A	A	B	B	B	B	B	B	B	B	A	A	A	A	A	A	A	A	A	A	A	A	B	B	B	B	B	A	B	B
279	B	B	B	B	B	B	B	A	A	A	A	A	A	A	A	B	B	B	B	A	A	A	B	B	B	B	A	A	A	B	B	B	B	B	B	B	B	B	A	A	A	B	B	B	B	A	A	A	A
280	A	A	A	A	A	A	A	B	B	B	B	A	A	A	H	B	B	A	B	B	B	B	B	B	B	B	B	B	B	B	B	B	B	B	B	B	B	B	B	B	B	B	B	B	B	B	B	B	B
281	B	B	B	B	B	B	B	B	B	B	B	B	B	B	B	B	B	A	A	A	A	A	A	A	A	B	B	B	B	A	A	A	A	A	A	A	A	A	A	A	A	A	A	B	B	B	A	A	A
282	A	A	A	A	A	A	A	A	A	A	A	A	A	A	A	A	A	B	A	A	B	B	B	B	B	B	H	H	A	B	B	B	B	B	B	B	B	B	B	B	A	B	B	B	A	A	A	A	A
283	A	A	A	A	A	A	B	B	B	B	B	B	A	A	A	A	A	A	A	A	A	A	A	B	B	B	B	B	B	B	B	B	B	B	B	B	B	B	B	B	B	A	A	A	A	A	B	B	B
284	A	A	A	A	A	A	A	A	A	A	B	B	A	B	A	A	NA	A	B	B	B	B	B	B	B	B	B	B	B	B	A	B	NA	B	B	B	B	A	B	B	B	A	A	A	A	A	A	B	B
285	H	A	A	A	A	A	A	A	B	B	B	B	B	B	B	B	B	B	A	A	A	B	B	B	B	B	B	B	B	B	B	B	B	B	H	H	A	B	B	B	B	B	B	B	A	A	A	A	A
286	A	A	A	H	B	B	B	B	B	B	B	A	A	A	A	A	A	B	B	B	B	B	B	B	B	B	B	B	B	A	A	A	A	A	A	A	B	B	A	A	A	B	B	B	B	B	B	A	A
288	A	A	A	A	A	A	A	A	NA	A	A	A	A	A	A	A	A	A	B	A	A	A	A	A	A	A	A	A	A	B	B	B	B	B	B	B	B	B	B	B	B	B	B	B	B	A	A	A	A
289	A	A	A	A	A	A	A	H	B	B	B	B	B	A	A	A	A	A	B	A	A	A	A	A	A	A	A	A	H	B	B	B	B	B	B	B	B	B	B	B	B	B	B	B	B	B	B	B	B
290	B	B	B	B	B	B	B	B	B	B	B	B	B	B	B	B	B	B	B	B	A	A	A	A	A	A	A	A	A	B	B	B	B	B	B	B	A	A	A	A	A	B	B	B	A	A	B	B	B
291	B	B	B	B	B	B	B	B	B	B	B	B	B	B	B	B	B	B	A	A	A	B	B	B	B	B	B	A	A	B	B	B	B	A	A	A	A	A	A	A	A	A	A	A	A	B	B	B	B
292	B	B	B	A	A	A	A	A	A	A	A	A	A	A	A	B	B	B	B	B	B	B	B	B	B	B	B	B	B	B	B	B	B	B	B	B	B	B	B	B	B	B	B	B	B	B	A	A	A
293	H	H	B	B	B	B	B	B	B	B	B	B	B	B	B	B	B	B	A	A	A	A	A	A	A	B	B	B	B	B	B	B	B	B	B	B	B	B	B	B	B	B	B	B	B	B	B	A	A
294	B	B	B	B	B	B	B	B	B	A	A	A	A	A	A	A	A	A	A	A	A	A	A	A	A	A	A	B	B	B	B	B	B	B	B	B	B	B	B	B	B	B	B	B	B	B	A	A	A
296	B	B	B	B	B	B	B	B	B	B	A	B	B	B	B	B	A	A	A	A	A	B	B	A	A	A	A	A	B	A	A	A	B	B	B	B	B	B	B	B	B	H	H	B	A	A	A	A	A
297	B	B	B	B	B	B	A	A	A	A	A	A	A	A	A	A	A	A	B	B	B	B	A	A	A	A	A	B	B	B	B	B	B	B	B	B	B	B	B	B	B	A	A	A	A	A	A	A	A
298	A	A	A	A	A	A	A	A	A	A	B	B	B	B	B	A	B	B	A	A	A	A	A	A	A	A	A	A	H	B	A	A	A	B	B	A	A	A	A	B	B	B	B	B	B	B	H	H	H
299	B	B	B	B	B	B	B	B	B	B	B	B	B	B	B	B	B	B	B	B	B	B	B	B	B	A	B	H	H	B	B	B	B	B	B	B	B	B	B	A	A	A	A	A	A	A	A	A	A
300	A	A	B	B	B	B	B	B	B	B	B	B	B	B	B	B	B	B	A	A	A	A	A	A	A	B	A	H	B	A	A	A	A	A	H	A	A	A	B	A	A	B	B	B	B	B	B	A	A
301	A	A	A	A	A	A	A	B	B	B	B	B	B	B	B	B	B	B	B	B	B	B	B	B	B	B	B	B	B	A	A	A	A	A	A	A	B	B	B	B	B	B	B	B	B	B	A	A	A
302	B	B	B	B	B	B	B	B	B	A	A	A	A	A	A	B	B	B	B	B	B	H	B	B	B	B	A	A	A	B	B	B	B	B	B	B	B	NA	A	A	A	B	B	B	B	B	B	B	B
303	B	B	B	B	B	B	B	B	B	B	B	B	B	B	B	B	B	B	A	A	A	NA	A	A	A	B	B	B	B	B	B	A	A	A	B	A	A	A	A	A	A	B	B	B	B	B	B	A	A
304	B	B	B	B	B	B	B	B	B	B	B	B	B	B	B	B	B	B	B	B	B	B	B	B	B	B	B	B	B	A	A	A	A	B	B	B	A	A	A	NA	A	B	B	A	A	A	A	B	B
305	A	A	A	A	A	A	A	A	B	B	B	B	B	B	B	B	B	B	A	A	A	A	B	B	B	A	A	A	A	B	B	B	B	B	B	B	B	B	A	A	A	B	B	B	B	B	B	B	B
306	A	A	A	A	A	A	A	A	B	B	B	H	H	A	A	B	B	B	A	A	A	A	A	A	A	H	H	B	B	B	B	B	B	B	B	B	A	A	A	A	A	NA	B	B	A	A	A	A	A
307	A	A	A	H	H	A	A	A	A	A	B	B	B	B	B	B	B	B	A	A	A	A	B	A	A	A	A	B	B	B	B	B	B	B	B	B	B	B	B	A	A	B	B	A	A	A	A	A	A
308	A	A	A	A	A	A	A	A	A	A	A	H	H	H	A	A	A	A	B	B	B	B	B	B	B	B	A	A	A	B	B	B	B	B	B	B	B	B	B	B	B	A	A	A	A	A	A	A	A
309	A	A	A	B	B	A	A	B	B	A	A	A	A	A	A	A	A	A	B	B	B	B	A	A	A	A	A	A	A	B	A	A	A	A	A	A	A	A	A	A	A	B	B	B	B	A	A	B	B
310	H	H	B	A	A	A	B	B	B	B	B	B	B	B	B	B	B	B	B	B	B	B	B	B	B	B	B	B	B	B	B	B	B	A	A	A	A	A	A	A	A	A	A	A	A	A	H	H	B
311	B	B	A	A	A	A	A	A	A	A	A	A	A	A	A	A	A	A	B	B	B	B	B	B	B	B	B	B	B	A	A	A	A	A	A	A	A	A	A	A	A	B	B	B	B	B	B	B	B
312	A	A	A	A	A	A	A	A	A	A	A	A	A	A	A	B	B	B	B	B	B	B	B	B	B	B	B	B	B	A	A	A	A	A	A	A	A	A	A	A	A	B	H	H	H	B	B	B	B
313	A	A	A	A	A	A	A	B	B	B	B	B	B	B	B	B	B	B	A	A	A	A	A	B	B	B	B	B	B	B	B	B	B	B	B	B	B	A	A	A	B	B	B	A	A	A	A	A	A
314	B	B	B	NA	B	B	B	B	A	A	A	A	A	A	B	B	B	B	B	B	B	B	A	B	B	B	B	B	B	B	B	A	A	A	A	A	A	A	A	A	A	B	B	B	B	B	A	A	A
315	B	B	B	B	B	B	B	B	B	B	H	A	A	A	A	A	A	B	B	B	B	B	B	B	B	B	B	B	B	B	B	B	B	B	B	A	B	B	B	B	B	B	B	B	A	A	A	A	A
316	A	A	A	A	A	A	A	A	A	A	A	A	A	A	A	A	A	B	A	A	A	A	A	B	B	B	B	B	B	A	A	A	A	A	A	A	A	A	A	A	A	B	B	B	B	B	B	A	A
317	A	A	A	A	A	A	A	A	A	A	A	A	A	A	A	A	A	A	A	A	A	A	H	H	A	A	H	A	A	B	B	B	B	B	B	B	B	B	B	B	A	A	A	A	A	A	A	A	A
318	B	B	B	B	B	B	B	B	B	B	B	B	B	B	B	B	B	A	A	B	B	B	B	B	B	B	H	B	B	B	B	B	B	A	A	A	A	A	A	A	A	A	A	A	A	A	A	A	A
319	B	B	A	A	A	B	B	B	B	B	B	B	B	B	B	B	B	B	A	A	A	A	H	H	H	H	B	B	B	B	B	B	B	A	A	A	A	A	A	A	A	A	A	A	A	A	B	B	B
320	A	B	B	H	H	A	H	H	H	H	A	A	A	A	A	A	A	A	A	B	B	B	A	A	A	A	A	A	A	B	B	B	B	B	B	B	B	B	B	B	A	B	B	B	B	B	B	B	B
321	A	A	A	A	A	A	A	H	H	H	A	A	A	A	A	A	A	A	B	A	B	B	B	B	B	B	B	B	B	A	A	B	B	B	B	B	A	A	A	A	A	B	A	A	A	A	B	B	B
322	B	B	A	A	A	A	A	A	A	B	B	B	B	B	B	B	B	B	A	A	B	A	A	A	B	B	B	B	B	A	A	A	A	A	A	B	B	B	B	B	H	B	B	B	B	B	B	B	B
323	A	A	H	H	H	B	B	B	B	B	H	H	H	H	H	H	H	H	A	A	A	A	A	A	A	A	A	A	A	B	B	B	B	B	B	B	B	B	B	B	B	B	B	B	B	B	B	B	B
324	B	B	B	B	B	B	B	B	B	B	B	A	A	A	A	A	A	A	A	A	A	A	A	B	B	B	B	B	B	A	A	A	A	A	A	A	A	NA	A	A	A	H	A	H	B	B	B	B	B
325	A	A	A	A	A	A	A	A	B	B	B	B	B	B	B	B	B	B	A	A	A	A	A	A	A	H	H	B	B	B	B	B	B	B	B	B	A	A	A	A	A	A	A	A	A	B	B	A	A
326	B	B	B	A	A	A	A	A	A	A	A	A	A	A	A	B	B	B	B	B	B	B	B	B	B	B	B	B	B	A	A	A	A	A	A	A	A	A	A	A	A	B	B	B	B	B	A	A	A
327	B	H	A	A	A	A	A	A	A	A	A	A	B	B	A	A	A	A	B	A	A	A	A	A	A	A	A	A	A	A	A	A	A	A	A	A	A	A	A	A	A	B	B	B	B	A	A	A	A
328	A	A	A	A	A	A	A	A	B	B	B	B	B	B	B	B	B	B	A	A	A	A	A	A	A	A	B	B	B	B	B	B	B	B	B	A	A	A	A	A	A	A	A	A	A	A	A	A	A
329	A	A	A	A	A	A	H	A	H	B	B	B	B	B	B	B	B	A	A	A	B	H	B	B	B	B	B	B	A	A	A	B	B	B	B	B	B	B	A	A	A	B	B	H	H	A	B	B	B
330	A	A	A	A	A	A	B	B	B	B	B	B	B	B	B	A	A	A	B	B	B	B	B	B	B	B	B	B	B	A	A	A	A	A	A	A	B	B	B	B	B	B	B	B	B	B	B	B	B
331	B	B	B	B	B	B	H	B	B	B	B	B	B	B	B	B	B	B	A	A	A	B	H	B	B	B	A	B	B	B	B	B	B	B	B	B	A	A	A	A	A	B	B	B	B	B	B	B	B
332	B	B	B	B	B	A	B	B	B	A	A	A	A	A	A	A	A	A	B	B	B	B	B	B	A	A	A	A	A	A	A	A	A	A	A	A	A	A	A	A	A	H	B	B	B	B	B	B	B
333	A	A	B	B	B	B	B	B	B	B	B	B	B	B	B	B	B	A	A	A	A	A	A	A	A	A	A	A	A	A	A	A	A	A	A	A	A	A	A	A	A	A	A	A	A	A	B	A	A
334	A	A	A	A	A	A	A	A	A	A	A	B	B	B	B	B	B	B	B	B	B	B	B	B	B	B	A	A	A	A	A	A	A	A	A	A	A	A	A	A	A	B	B	B	A	B	B	B	A
335	B	B	A	A	A	A	A	A	A	A	B	B	B	B	B	B	B	B	B	B	B	B	A	A	A	A	A	A	B	A	A	A	A	A	B	B	A	A	A	A	B	B	B	B	B	A	A	B	B
336	A	A	A	A	A	A	A	A	A	A	A	A	A	A	A	A	A	A	B	B	A	A	A	A	A	A	A	A	B	A	B	B	B	B	B	A	A	A	B	A	A	B	B	B	B	B	B	B	A
337	B	B	B	B	B	B	B	B	B	B	B	A	A	A	A	A	A	A	H	A	H	H	A	A	A	A	A	A	A	B	B	B	B	B	B	B	B	B	B	B	A	A	A	A	A	A	B	B	A
338	A	A	A	A	A	A	A	A	A	A	A	A	A	A	A	A	B	B	B	B	B	B	B	B	B	B	B	B	B	H	H	H	H	A	A	A	A	A	A	A	A	A	A	A	A	A	A	A	A
339	A	A	A	A	A	A	A	A	B	B	B	B	B	B	B	B	B	B	A	A	A	B	B	B	B	B	A	H	A	B	B	B	B	B	B	B	B	B	B	A	A	B	B	B	B	B	A	A	A
340	B	B	B	B	B	A	H	B	H	B	B	A	A	A	A	A	A	A	A	A	A	A	A	A	B	B	B	B	B	A	A	A	A	A	A	A	A	A	A	A	A	B	B	B	B	B	A	A	A
341	B	B	A	A	A	A	B	B	B	B	B	B	B	B	B	B	B	B	B	B	B	B	B	B	B	B	B	B	B	A	A	A	A	B	B	B	B	B	B	B	A	B	B	A	A	A	A	A	A
342	A	A	A	A	A	A	A	A	A	B	B	B	B	B	B	A	A	A	A	A	A	H	H	H	H	H	A	A	B	B	B	B	B	B	A	A	B	B	B	B	B	B	B	A	A	A	A	A	A
343	B	B	A	A	A	A	B	B	B	B	B	B	B	B	B	A	A	A	A	A	A	A	A	A	A	A	A	A	A	B	B	B	B	A	A	A	B	B	B	B	B	B	B	A	A	A	A	A	A
344	B	B	B	B	B	B	H	H	H	H	H	H	B	B	B	B	A	B	A	A	A	A	B	B	B	B	B	B	B	B	B	B	B	B	A	A	A	A	A	NA	A	B	B	B	B	B	B	B	B
345	B	A	B	B	B	B	B	B	B	B	B	B	B	B	B	B	A	A	A	A	A	A	B	A	A	A	A	A	A	B	B	B	B	B	B	B	B	B	B	B	A	B	B	A	A	A	A	A	A
346	B	B	B	A	A	B	B	B	B	B	NA	B	B	B	B	B	B	B	B	B	B	B	B	B	B	H	H	H	A	B	B	A	A	B	B	B	B	B	A	NA	A	B	B	B	B	B	B	B	B
347	A	A	A	A	A	A	A	H	A	B	B	B	B	B	B	B	B	B	B	B	B	B	B	B	H	A	B	B	B	B	B	B	B	B	B	B	A	A	A	A	A	B	B	B	B	B	B	A	A
348	A	A	A	A	A	A	A	A	A	A	A	A	A	A	B	A	A	A	B	B	B	B	B	B	B	B	B	B	A	B	B	B	B	B	B	B	NA	B	B	B	B	A	A	A	A	A	A	A	A
349	A	A	A	A	A	A	A	A	A	A	A	B	A	A	A	A	H	H	B	B	B	B	B	B	B	B	B	B	B	B	H	B	B	A	A	A	A	A	A	A	B	B	B	B	B	B	B	B	B
350	B	B	B	A	A	A	A	A	A	A	A	A	A	A	A	A	A	B	A	B	B	B	B	B	B	B	B	B	A	B	B	B	B	A	A	A	A	A	A	A	B	B	B	A	A	A	A	A	A
351	B	B	B	A	A	A	A	A	A	A	A	A	A	A	A	B	B	B	B	B	B	B	A	A	A	A	A	A	A	B	B	B	B	A	A	A	A	A	A	A	H	A	A	A	A	B	B	B	B
352	A	A	A	A	B	B	B	B	B	B	B	B	B	B	B	B	B	A	A	A	A	A	A	A	A	A	A	A	A	A	A	A	A	A	A	B	B	B	B	B	NA	A	A	A	A	A	A	A	A
353	B	B	B	H	A	A	A	A	A	A	A	A	A	A	B	B	B	B	B	B	B	B	B	B	B	B	B	B	B	A	A	A	A	A	A	B	B	B	H	H	B	A	A	A	B	B	A	A	A
354	B	B	B	B	B	B	B	B	B	B	B	B	B	B	B	B	B	B	H	B	B	B	A	B	B	B	B	B	B	B	B	B	B	A	B	B	A	A	A	A	A	B	B	B	A	A	A	A	A
355	B	B	B	B	B	B	B	B	B	A	A	A	A	A	A	A	A	A	A	B	B	B	B	B	B	B	B	B	B	A	A	B	B	B	B	B	B	B	B	A	A	B	B	B	B	B	B	A	A
356	A	A	A	A	A	A	A	A	A	B	B	B	B	B	H	A	A	A	B	B	B	B	B	B	B	B	B	B	B	A	A	A	A	B	B	B	B	B	B	B	NA	B	A	A	A	A	A	A	A
357	A	A	A	A	A	A	A	A	B	B	B	B	B	B	B	A	B	B	B	B	B	B	A	B	B	B	B	B	B	A	A	A	A	A	A	B	B	B	B	B	B	A	A	A	A	A	A	A	A
358	B	B	B	B	B	A	A	A	A	A	A	A	A	A	A	A	A	B	A	A	A	A	A	A	A	A	A	A	A	B	B	A	A	A	A	A	B	B	B	A	A	H	B	B	B	B	B	B	B
359	H	H	H	A	A	A	A	A	A	A	A	A	A	B	B	NA	A	A	A	B	B	B	B	B	B	B	A	A	B	B	B	B	B	B	A	A	A	A	A	NA	A	A	A	B	B	B	B	B	B
360	B	B	B	B	B	B	B	B	B	B	B	B	B	B	B	B	B	B	A	A	A	A	A	A	A	B	B	B	B	A	A	A	A	A	A	A	A	B	B	A	A	B	B	B	B	B	B	B	B
361	B	B	B	B	B	B	B	B	B	B	B	B	B	B	B	B	B	B	B	B	B	B	B	B	B	B	B	B	A	A	A	A	A	A	A	A	A	A	A	A	B	A	A	A	A	A	A	A	A
362	B	B	B	B	B	B	B	B	B	B	B	B	B	B	A	A	H	B	B	B	B	B	B	B	B	B	B	A	A	A	A	A	A	A	A	A	A	H	H	B	B	B	A	A	A	A	A	A	A
363	A	A	A	A	A	A	A	A	A	A	A	A	A	A	A	A	A	A	B	A	A	A	A	B	B	A	A	A	A	A	A	A	A	B	B	B	B	B	B	B	B	H	H	A	B	A	A	A	A
364	A	A	A	A	A	A	A	A	B	B	B	B	B	B	B	B	B	B	A	H	H	H	B	B	B	B	B	B	B	A	A	A	B	B	B	B	B	B	B	B	A	B	B	B	B	A	A	A	A
365	B	B	B	B	A	A	NA	A	A	B	B	B	B	B	B	NA	B	A	B	B	B	B	B	B	B	B	A	A	A	A	A	A	A	B	B	B	B	B	B	NA	B	A	A	B	B	B	B	B	B
366	A	A	A	A	A	A	A	A	A	A	A	A	A	A	A	B	A	A	B	B	B	B	B	B	B	B	B	B	B	A	A	A	A	B	B	B	B	B	A	A	B	B	B	B	B	B	B	B	B
367	A	A	A	A	A	A	A	A	B	B	B	B	B	B	B	B	B	B	A	B	B	B	B	B	B	B	B	B	B	B	B	A	A	A	A	B	B	B	B	B	A	H	H	B	B	B	B	A	A
368	A	B	B	B	B	B	B	A	A	A	A	A	A	A	A	A	B	B	A	A	B	B	B	B	B	B	B	B	B	B	B	B	B	B	B	B	B	B	H	B	B	H	H	B	B	B	B	B	B
369	H	H	B	B	B	B	B	B	B	B	B	B	B	B	B	B	B	A	A	A	A	A	A	A	A	A	B	B	B	A	A	A	A	A	A	A	A	A	A	A	A	A	A	A	A	A	A	A	A
370	A	A	A	A	A	A	A	H	H	A	B	B	B	B	B	B	B	B	B	B	B	B	B	B	B	B	A	A	A	A	A	A	A	A	A	A	A	A	A	A	A	A	A	A	A	A	A	B	B
371	B	B	B	B	B	B	B	B	B	B	H	B	B	B	B	A	A	A	A	B	B	B	B	B	B	B	B	B	B	A	A	A	A	A	A	A	H	H	H	A	A	B	B	B	B	B	A	A	A
372	A	A	H	A	A	A	A	A	A	A	A	A	A	B	B	B	B	B	B	B	B	B	B	B	B	B	A	A	A	A	A	A	A	B	B	B	B	B	B	B	B	A	A	A	A	A	A	A	A
373	NA	B	B	B	H	B	B	B	B	B	B	B	B	B	B	B	B	A	A	A	A	A	A	A	A	A	H	B	B	A	A	A	NA	A	A	A	A	A	A	NA	A	B	B	B	B	B	A	A	A
374	A	A	A	A	A	A	A	A	A	A	A	A	A	A	A	A	B	A	B	B	B	B	A	A	A	A	A	A	A	B	B	B	B	A	A	A	A	A	A	A	B	B	B	B	B	B	B	B	B
375	B	B	B	B	B	B	B	B	B	A	A	B	B	B	B	B	B	B	B	B	B	B	B	B	B	B	B	B	B	B	B	B	B	B	B	B	A	A	A	A	A	A	A	A	A	A	A	A	A
376	B	B	B	B	B	B	B	B	B	B	B	B	B	B	B	B	B	B	A	A	B	B	B	B	B	B	B	A	A	H	A	A	A	A	A	A	A	A	A	B	A	B	B	B	B	B	A	B	B
377	A	A	A	A	A	A	A	A	A	A	A	B	B	B	B	B	B	B	B	B	B	B	B	B	B	B	B	H	B	A	A	A	A	A	A	A	A	A	A	A	A	H	B	B	B	B	B	A	A
378	A	A	A	A	A	A	A	A	A	A	A	A	A	A	A	B	B	B	A	A	A	A	B	B	B	B	B	B	A	A	A	A	A	A	A	A	B	B	B	B	B	A	A	A	A	A	A	A	A
379	B	B	B	B	A	A	NA	A	A	A	B	B	B	B	B	B	B	B	A	B	A	H	A	A	A	A	A	A	A	A	A	A	NA	A	A	A	B	A	B	B	B	B	B	B	B	A	A	A	A
380	B	B	B	B	B	B	B	B	B	A	B	B	B	B	B	B	B	B	A	A	A	H	A	A	B	B	B	B	B	B	B	B	B	A	A	A	A	A	A	A	A	B	B	B	B	A	A	A	A
381	A	A	B	B	A	A	A	A	A	A	A	A	A	A	A	A	A	A	A	B	B	B	B	B	B	B	B	B	B	B	A	A	A	A	A	A	A	A	A	A	A	A	A	A	A	A	A	A	A
382	A	A	A	A	A	A	A	A	B	B	B	B	B	B	B	B	A	B	B	B	B	B	B	B	B	B	B	B	B	A	A	A	A	B	B	B	B	B	B	B	B	A	A	A	A	B	A	A	A
383	A	A	A	A	A	A	A	A	A	A	A	A	A	A	A	A	B	B	A	A	A	A	A	A	A	A	A	A	A	B	B	B	B	B	B	B	B	B	B	B	A	B	B	H	H	A	A	A	A
384	B	B	B	B	B	B	B	B	B	B	B	B	B	B	B	B	B	B	A	A	A	NA	B	B	B	B	B	A	A	A	A	B	A	A	A	B	B	B	A	A	A	B	B	B	B	B	B	A	A
386	A	A	A	A	A	A	A	A	A	A	A	A	A	A	A	A	A	A	B	B	A	A	A	A	A	A	B	B	B	A	A	A	A	A	A	B	B	B	B	B	B	B	B	B	B	A	A	A	A
387	H	B	B	B	B	A	A	A	A	A	A	B	B	A	A	A	A	A	H	A	A	A	A	B	B	B	B	B	B	A	B	B	B	B	B	B	B	A	A	A	A	A	A	A	A	A	A	A	A
388	A	A	A	A	A	A	A	A	A	B	B	B	B	B	B	B	B	A	B	B	B	B	B	B	B	B	B	B	B	B	B	B	A	A	A	A	A	A	A	A	NA	B	B	B	B	B	B	B	B
389	B	B	A	A	A	A	A	A	A	A	A	A	A	A	A	A	A	A	B	B	B	B	B	B	B	A	A	A	A	B	B	B	B	B	B	B	B	NA	B	A	NA	B	B	B	B	A	A	A	A
390	B	B	B	B	B	B	B	B	B	A	A	A	A	A	A	A	A	B	B	B	B	B	A	A	A	A	A	A	B	B	B	B	B	B	B	A	A	A	A	A	B	A	A	B	B	A	B	B	B
391	A	A	A	A	A	A	A	A	A	A	B	B	B	B	B	B	B	B	A	A	A	A	A	B	B	B	B	B	B	B	B	B	B	B	B	A	A	A	A	A	A	A	A	A	A	A	A	A	A
392	A	A	A	A	A	A	NA	A	H	A	A	A	A	A	A	A	NA	A	A	A	A	A	B	B	B	B	B	B	B	B	B	A	A	A	A	A	A	A	A	B	B	B	B	A	A	A	A	A	A
393	B	B	B	B	B	B	B	B	B	B	B	B	B	B	B	B	H	H	A	A	A	A	A	B	B	A	A	A	A	B	B	B	B	A	A	A	A	A	A	B	B	B	B	B	B	B	H	A	A
394	A	A	A	A	A	A	H	H	B	B	B	B	B	B	B	B	B	B	A	A	A	A	A	A	A	A	A	A	A	A	A	A	A	B	A	A	A	B	B	B	B	A	A	A	A	A	A	A	A
395	B	B	B	B	B	B	B	B	B	B	B	B	B	B	B	B	B	B	B	B	B	B	B	B	B	B	A	B	B	B	B	B	B	B	B	B	A	NA	B	A	A	A	B	A	A	A	A	A	A
396	A	A	A	A	A	A	A	B	B	B	B	B	B	B	B	B	B	B	B	A	A	A	A	A	A	A	A	A	A	A	A	A	A	A	A	A	A	A	A	A	A	A	A	A	A	A	A	A	A
397	B	B	B	B	B	A	H	H	H	A	A	A	A	A	A	A	A	B	B	B	B	B	A	A	A	A	A	A	A	B	B	B	B	B	B	B	B	NA	B	A	A	A	A	B	B	B	B	B	B
398	B	B	A	A	A	A	A	A	A	B	B	A	A	A	A	B	B	B	B	B	B	B	B	B	B	B	B	B	B	B	B	B	B	B	B	B	B	B	B	A	A	A	A	A	A	A	A	A	A
399	A	A	A	A	A	A	A	A	B	B	B	B	B	B	B	B	B	B	A	A	A	A	A	B	B	B	B	B	A	B	B	B	B	B	A	A	A	A	NA	A	A	A	A	A	A	A	A	A	A
400	B	B	B	B	B	B	B	B	B	B	B	B	B	B	B	B	B	B	B	A	A	A	A	A	A	A	A	A	A	B	B	B	B	B	A	A	A	A	A	A	B	B	B	A	A	A	A	A	A
402	B	A	A	A	A	A	A	B	B	B	B	B	B	B	B	B	B	B	B	B	B	B	B	B	B	B	B	B	B	A	A	A	A	A	B	B	B	B	B	B	B	B	A	A	H	A	A	A	A
403	B	B	B	A	A	A	A	A	A	A	B	B	B	B	B	B	B	B	A	A	A	A	A	A	A	A	A	A	A	B	B	B	B	B	B	B	B	B	B	B	B	A	A	A	A	A	A	B	B
404	B	B	B	B	B	B	B	B	B	B	B	B	B	B	B	B	B	B	B	B	B	B	B	B	B	B	B	B	B	A	A	A	A	A	B	H	H	H	A	A	A	A	A	A	A	A	A	A	A
405	H	A	A	A	A	A	A	A	A	A	A	A	A	A	A	A	A	A	B	A	A	A	A	A	A	A	A	A	A	B	B	B	B	B	B	B	B	B	B	A	A	A	A	A	A	B	B	B	B
407	A	A	A	A	A	A	A	B	B	B	B	B	B	B	B	B	B	B	A	A	A	H	A	A	A	B	B	B	B	A	A	A	A	A	A	A	A	A	A	A	A	A	A	A	A	A	A	A	A
408	A	A	A	A	A	A	A	A	A	B	B	B	B	B	B	B	B	H	B	B	B	B	A	A	A	A	A	A	A	A	A	A	A	A	A	A	B	B	B	B	B	A	A	A	A	A	A	A	A
409	A	A	A	A	A	A	A	B	A	H	H	B	B	B	B	B	B	B	A	A	A	A	A	A	A	A	B	B	B	A	A	A	A	A	A	A	A	A	A	A	A	A	A	A	A	A	B	B	B
410	B	B	B	B	B	B	B	B	B	A	A	A	A	A	A	A	A	A	A	A	A	A	A	A	A	B	B	B	B	A	NA	A	A	A	A	B	B	A	A	A	A	B	B	B	B	B	B	B	B
411	B	B	B	B	B	B	B	B	B	B	A	A	A	A	A	A	B	B	A	A	A	A	A	B	B	B	B	B	B	A	A	A	A	B	B	B	B	B	B	B	A	A	A	A	A	A	A	A	A
412	B	B	A	A	A	A	A	B	B	B	A	A	A	A	A	A	A	A	B	B	B	B	A	A	A	A	A	A	A	A	A	A	A	A	A	A	A	A	A	A	A	A	A	A	A	A	A	A	A
413	B	B	B	B	B	B	B	B	B	B	B	B	B	B	B	B	B	B	A	A	A	A	A	B	B	B	A	A	A	A	A	A	A	A	B	B	B	NA	B	H	B	B	B	A	A	A	A	B	A
414	A	A	A	A	A	A	A	A	A	A	B	B	B	B	B	B	B	B	A	A	A	A	A	A	A	A	A	A	A	B	B	B	B	B	A	A	A	A	A	A	A	B	B	A	A	A	A	A	A
415	B	B	B	B	B	B	B	B	B	B	B	A	A	A	A	A	B	B	B	B	B	B	B	B	B	B	B	B	B	B	B	B	B	B	A	A	A	A	A	A	A	B	B	B	B	H	H	B	B
416	A	A	A	A	A	A	A	A	A	B	B	B	B	B	B	B	B	B	A	A	A	A	A	A	A	B	H	H	H	A	A	B	B	B	A	A	A	A	A	A	A	B	B	B	B	A	A	A	A
417	A	A	A	A	A	A	A	A	A	A	H	A	A	A	A	A	B	B	B	B	B	B	H	B	B	B	B	B	B	A	A	A	A	A	A	B	B	B	B	B	B	A	A	A	A	A	A	A	A
418	A	B	B	B	B	B	B	B	B	B	B	B	B	B	B	B	B	B	A	A	A	A	B	B	A	A	B	B	B	A	A	A	A	A	A	B	B	B	B	B	B	B	B	B	B	A	A	A	A
419	B	B	B	B	B	B	B	B	B	B	B	B	B	B	B	B	B	B	A	A	A	A	A	B	B	B	B	B	B	B	B	B	B	B	A	A	A	A	H	B	B	B	B	A	A	A	A	B	B
420	B	B	B	A	A	A	A	B	B	B	B	B	B	B	B	B	B	B	A	A	B	B	B	B	B	B	B	B	B	B	B	B	B	B	B	B	B	B	B	B	B	A	A	A	A	A	A	A	A
421	A	A	A	A	A	B	B	H	H	H	H	A	A	A	B	B	B	B	A	A	A	A	A	A	B	B	B	B	B	A	A	A	A	A	A	A	A	A	A	A	A	A	A	B	B	B	B	A	A
422	A	A	A	A	A	A	A	A	A	A	A	B	B	B	B	B	B	B	A	A	H	H	H	H	A	A	A	A	A	A	A	A	A	B	B	B	B	B	B	B	B	A	A	A	B	B	B	A	A
424	A	A	A	A	A	A	A	A	A	B	B	B	B	B	B	B	B	B	B	B	B	B	B	B	B	B	B	B	B	H	H	A	A	B	B	B	B	B	B	B	B	B	B	B	B	B	A	A	A
425	B	B	B	B	B	B	B	B	B	H	H	H	NA	B	B	B	B	B	A	A	A	A	A	A	A	A	B	B	B	A	A	A	A	A	B	B	B	B	B	B	B	A	A	A	A	A	A	A	A
426	B	B	A	A	A	A	H	H	H	A	A	A	A	A	A	A	A	A	A	A	A	A	A	B	B	A	A	A	A	A	A	A	A	A	A	A	A	A	B	B	B	A	B	B	B	B	H	H	A
427	A	A	A	A	A	A	A	A	A	A	A	A	A	A	A	A	A	A	H	NA	A	A	A	A	A	A	A	A	A	A	A	A	A	A	B	B	B	B	B	A	A	A	A	A	A	A	A	A	A
428	A	A	A	B	B	B	B	B	B	B	B	B	B	A	B	A	A	A	A	A	A	A	A	A	A	B	B	B	B	B	B	B	B	B	B	A	A	A	A	A	A	A	A	B	B	B	B	B	B
429	B	B	B	B	B	B	B	B	B	A	A	A	A	A	A	A	A	A	B	B	A	A	A	A	H	H	A	B	A	A	A	A	A	B	B	B	B	B	B	B	A	A	A	A	B	B	B	B	B
430	B	B	B	B	B	B	B	B	B	B	A	A	A	A	B	B	B	A	B	B	B	B	B	B	B	B	B	B	B	A	B	B	B	B	B	B	B	B	B	B	B	B	B	B	B	B	B	B	B
431	B	A	A	B	B	B	B	B	B	B	A	A	A	A	A	B	B	B	H	H	A	H	H	H	H	B	B	B	B	B	B	B	B	B	B	B	B	A	A	A	A	B	B	B	B	A	A	A	A
432	B	A	B	B	B	B	B	B	B	B	B	B	B	B	B	B	B	B	A	A	A	A	A	A	A	B	H	H	B	A	A	A	A	A	B	B	B	B	A	A	A	B	B	B	B	B	B	A	A
[truncated: 20 more columns]

## Sheet: heritability
RIL ID	1	2	3	4	5	6	7	8	9	10	11	12	13	14	15	16	17	18	19	21	22	23	24	25	26	27	28	29	30	31	32	33	34	35	36	38	39	40	41	42	43	44	45	46	47	48	49	50	51
C1	1.62478	1.35889	1.40557	1.3271	1.53872	1.3236	1.6043	1.32322	1.94525	1.38664	1.63944	1.48449	1.52681	1.59894	1.38553	1.49668	1.54702	1.42336	1.33495	1.4336	1.5314	1.35471	1.80194	1.4578	1.67238	1.32265	1.31922	1.48147	1.36866	1.7032	1.52718	2.08018	1.51941	1.1507	1.57872	1.50166	1.91587	1.51101	1.63404	1.42923	1.74951	1.57958	1.36734	1.32171	1.60543	1.68782	1.50199	1.37239	1.1394
C2	1.61039	1.33869	1.31869	1.208	1.42351	1.30705	1.47964	1.28303	1.69202	1.34271	1.58526	1.47599	1.49559	1.57312	1.36953	1.49529	1.43285	1.31697	1.28356	1.31498	1.4563	1.3518	1.78002	1.39216	1.57414	1.2609	1.17033	1.22358	1.35289	1.54854	1.50448	1.83167	1.49602	1.13491	1.5113	1.39609	1.76697	1.46062	1.58685	1.39912	1.70915	1.46039	1.34191	1.31523	1.54426	1.65158	1.46828	1.31957	1.19557
C3	1.59335	1.30283	1.25108	1.18029	1.39951	1.30503	1.34049	1.2392	1.61921	1.33097	1.52136	1.46907	1.47217	1.55328	1.36048	1.49164	1.36032	1.24831	1.26833	1.26254	1.42912	1.32715	1.75492	1.36254	1.49157	1.24142	1.14556	1.19652	1.25392	1.53211	1.44655	1.8316	1.48548	1.09564	1.50091	1.38852	1.74733	1.34676	1.49142	1.34676	1.70786	1.44105	1.333	1.27789	1.48481	1.53515	1.42503	1.28134	1.18087
C4	1.51859	1.28356	1.23439	1.16597	1.34783	1.27849	1.339	1.22277	1.605	1.29069	1.51638	1.46752	1.42837	1.52053	1.32137	1.41738	1.2941	1.23287	1.22321	1.22799	1.39686	1.3216	1.72619	1.35998	1.48845	1.23605	1.13602	1.17335	1.24944	1.52747	1.38238	1.72418	1.46518	1.07232	1.47277	1.36419	1.71806	1.34084	1.40864	1.28001	1.60531	1.42321	1.32035	1.27123	1.47362	1.4861	1.42255	1.27111	1.15433
C5	1.50292	1.24371	1.23299	1.1195	1.32126	1.21751	1.33574	1.22011	1.53665	1.28332	1.50985	1.45827	1.39655	1.51754	1.32077	1.36621	1.25586	1.21481	1.14718	1.22559	1.39297	1.31736	1.71439	1.3487	1.4618	1.18771	1.13483	1.16055	1.22558	1.51375	1.35538	1.71639	1.39801	1.06986	1.46221	1.36251	1.70538	1.32143	1.36998	1.26336	1.5913	1.40738	1.28752	1.23706	1.44024	1.43417	1.41994	1.25015	1.12222
C6	1.49593	1.23856	1.22949	1.07493	1.31641	1.21024	1.33402	1.2144	1.49287	1.28135	1.42151	1.44495	1.35943	1.48603	1.26695	1.36269	1.25585	1.16947	1.14386	1.22459	1.39139	1.30713	1.70231	1.34218	1.36247	1.18132	1.1311	1.16004	1.19152	1.50794	1.3509	1.67584	1.37554	1.05428	1.46	1.35143	1.69524	1.3007	1.31848	1.23493	1.58239	1.38646	1.2804	1.22784	1.40646	1.4154	1.38458	1.24202	1.11022
C7	1.48992	1.22277	1.21703	1.06106	1.2904	1.20013	1.25649	1.18547	1.47937	1.26197	1.3978	1.41697	1.32167	1.47582	1.25723	1.35939	1.25147	1.13545	1.13549	1.22193	1.38714	1.25694	1.69705	1.32077	1.35534	1.17272	1.12754	1.15715	1.18946	1.50097	1.32322	1.6741	1.34394	1.01468	1.44451	1.34401	1.50755	1.27103	1.30942	1.22877	1.55193	1.36433	1.24347	1.2224	1.38289	1.37996	1.36251	1.21588	1.10548
C8	1.4856	1.22063	1.21601	1.03297	1.29008	1.19198	1.21601	1.18378	1.45086	1.25458	1.39391	1.3978	1.30975	1.45989	1.25623	1.34954	1.21541	1.11896	1.11734	1.20378	1.38542	1.2514	1.67663	1.29702	1.3553	1.15209	1.11095	1.14007	1.18632	1.49686	1.31322	1.64929	1.33761	1.00603	1.42818	1.34152	1.50568	1.26138	1.30329	1.16997	1.54426	1.34325	1.22164	1.21888	1.37731	1.35136	1.3625	1.20776	1.09696
C9	1.45279	1.20579	1.21162	1.00239	1.28667	1.18605	1.21436	1.17673	1.44935	1.23739	1.374	1.3512	1.2851	1.45939	1.22534	1.3013	1.20747	1.10675	1.08752	1.20108	1.38358	1.24142	1.53594	1.2472	1.34481	1.13828	1.11022	1.13141	1.17499	1.46047	1.28445	1.64377	1.29569	0.987685	1.41673	1.3285	1.50309	1.25919	1.28586	1.15751	1.53934	1.29012	1.20693	1.17225	1.36848	1.33828	1.31687	1.19721	1.059
C10	1.45214	1.17753	1.19366	0.984646	1.2752	1.17639	1.21378	1.15582	1.43274	1.19198	1.35121	1.35087	1.26094	1.43689	1.21094	1.29894	1.16493	1.10365	1.07956	1.19831	1.36071	1.23706	1.5296	1.2363	1.33585	1.13675	1.10855	1.09395	1.16245	1.4088	1.26645	1.64359	1.28457	0.951734	1.41429	1.25231	1.45927	1.23435	1.28021	1.10882	1.53592	1.26184	1.2005	1.14953	1.36645	1.33624	1.26247	1.18997	1.04576
C11	1.43327	1.17745	1.15784	0.969615	1.26675	1.17101	1.20198	1.1536	1.43229	1.18458	1.34898	1.34104	1.25585	1.43201	1.20502	1.28398	1.13096	1.10137	1.07516	1.18306	1.35298	1.23383	1.50657	1.22261	1.31413	1.10396	1.09541	1.06952	1.13797	1.26327	1.26087	1.59694	1.2752	0.930441	1.40607	1.23629	1.44521	1.21011	1.2582	1.10445	1.52068	1.26031	1.18304	1.14089	1.35733	1.3321	1.22858	1.18963	1.03346
C12	1.40183	1.13988	1.12379	0.92636	1.25525	1.16875	1.12257	1.13096	1.42656	1.15469	1.31019	1.28667	1.24559	1.39454	1.1942	1.2833	1.10918	1.09513	1.03953	1.16826	1.32681	1.20648	1.49691	1.21656	1.30057	1.09951	1.08956	1.0602	1.13391	1.24724	1.24384	1.55643	1.25578	0.902312	1.38233	1.19657	1.41936	1.19454	1.24822	1.08423	1.49899	1.24769	1.18148	1.13953	1.31402	1.3285	1.21094	1.18671	1.00548
C13	1.39259	1.13791	1.09795	0.890814	1.25044	1.16296	1.11831	1.1178	1.41921	1.1422	1.28836	1.28492	1.2301	1.32906	1.18483	1.2718	1.1061	1.09431	1.0391	1.16567	1.26092	1.18306	1.44188	1.20154	1.29992	1.07681	1.08951	1.02973	1.12661	1.21949	1.23912	1.54943	1.24948	0.84685	1.38202	1.15715	1.39221	1.17101	1.2374	1.0448	1.49345	1.22729	1.14538	1.11191	1.308	1.31367	1.16233	1.16382	0.979611
C14	1.35557	1.13549	1.06578	0.890779	1.22928	1.1359	1.11708	1.04173	1.3964	1.10114	1.27409	1.28387	1.1837	1.32579	1.17849	1.24883	1.07641	1.07469	1.0257	1.1398	1.25592	1.17904	1.4333	1.18036	1.277	1.04384	1.06207	1	1.11892	1.19311	1.23276	1.51124	1.20387	0.844485	1.36767	1.15715	1.3442	1.16986	1.17935	1.04356	1.48686	1.21367	1.12455	1.11162	1.29195	1.3101	1.15987	1.14478	0.940693
C15	1.34785	1.12444	1.06051	0.864943	1.21094	1.13272	1.09854	1.01369	1.31944	1.06092	1.25959	1.2607	1.16055	1.30945	1.16103	1.13694	1.06287	1.06971	1.00379	1.11435	1.20098	1.16309	1.41364	1.16952	1.20988	1.03278	1.01787	0.919804	1.11602	1.18951	1.19963	1.50918	1.20154	0.830828	1.32613	1.15075	1.34073	1.1593	1.15965	0.986876	1.48071	1.19528	1.12336	1.08146	1.28258	1.30038	1.1454	1.14019	0.889708
T1	4.27593	2.19575	1.72254	1.70762	2.09403	1.92342	2.14351	2.18527	2.2201	3.64028	1.83138	2.12405	2.02453	2.14082	2.40068	3.08044	1.80943	1.84189	2.04578	3.49777	4.08521	2.12381	3.31397	2.43086	3.96997	2.6906	2.44921	2.49335	2.51598	2.99671	2.84297	2.37218	2.14361	2.12059	3.32495	1.75751	3.03727	2.12201	2.26071	2.092	2.79675	2.2962	2.63352	2.52509	3.4636	2.6321	2.98828	1.18868	1.96911
T2	4.07711	2.04089	1.67796	1.68165	2.04427	1.89803	2.01973	2.16909	2.21924	3.00072	1.79608	2.11559	2.01337	2.08966	2.34457	2.82799	2.77724	1.78599	2.02725	3.34863	3.47866	2.22344	4.18199	2.42083	3.90444	2.15622	2.1766	2.33876	2.22631	2.72407	2.83689	2.26217	1.94078	2.05321	2.85112	2.06305	2.11206	2.04316	1.6157	2.05905	2.76156	2.2909	2.42213	2.47346	3.4306	2.48752	1.89965	1.14619	1.97012
T3	4.00795	2.02278	1.60256	1.62358	1.99956	1.8427	1.94052	2.15995	2.15577	2.95882	1.68269	2.08973	1.95406	2.03733	2.0738	2.59403	2.37927	1.66994	1.95691	3.30725	3.2992	2.06924	3.85556	2.39066	3.82836	1.95922	2.16637	2.17471	2.20971	2.64356	2.63577	2.25858	1.91956	1.97147	2.75692	1.85653	2.06985	1.95177	1.57593	2.03385	2.75169	2.15137	2.36064	2.32544	3.16103	2.42107	1.85449	1.06807	1.95749
T4	3.95072	2.01748	1.60134	1.62019	1.98289	1.83256	1.78078	2.15364	2.15477	2.94524	1.6531	2.05674	1.93224	2.01497	1.97951	2.4266	2.27746	1.64076	1.94378	3.27836	3.19547	2.04752	3.66522	2.26778	3.74543	1.91716	2.03211	2.05399	2.20834	2.60819	2.37023	2.18848	1.91456	1.94379	2.49227	1.76003	2.04426	1.91075	1.497	1.91749	2.71827	2.09935	2.32239	2.30384	3.06652	2.28061	1.83119	1.0607	1.87832
T5	3.83972	2.00501	1.59621	1.52934	1.90058	1.78853	1.74392	2.02031	2.12249	2.88061	1.60603	2.04318	1.91705	1.95005	1.88436	2.23043	2.17567	1.63537	1.92057	3.26524	3.17015	2.04714	3.65753	2.23267	3.57208	1.89469	1.97207	1.93923	2.06382	2.51087	2.2965	2.15136	1.89925	1.93798	2.38911	1.75417	1.97279	1.87671	1.46947	1.84643	2.64541	2.07455	2.21936	2.24082	2.85896	2.13851	1.73504	1.0576	1.76477
T6	3.81025	2.00322	1.5895	1.52275	1.8915	1.7569	1.69999	1.95772	2.12154	2.79967	1.55478	2.00052	1.89244	1.86919	1.83648	2.19883	2.12506	1.54157	1.81385	3.25243	3.13558	1.99253	3.64758	1.98193	3.4273	1.86274	1.93568	1.93329	1.96034	2.48614	2.28754	2.12103	1.88213	1.93226	2.26162	1.74338	1.88587	1.86213	1.43966	1.72027	2.63266	2.05517	2.07945	2.23678	2.8127	2.10067	1.72405	1.04782	1.76267
T7	3.77752	1.94283	1.53761	1.50942	1.89108	1.74064	1.69844	1.92582	2.11371	2.78048	1.5396	1.99183	1.85286	1.8509	1.83304	1.95781	2.10943	1.51461	1.80346	3.24891	3.09145	1.96332	3.57395	1.96551	3.2188	1.84461	1.92965	1.92581	1.84611	2.44531	2.26889	2.09023	1.78102	1.83295	2.2307	1.73338	1.81766	1.78147	1.38941	1.71766	2.63087	2.02468	2.00756	2.17398	2.76212	2.06468	1.71371	1.04461	1.72154
T8	3.68807	1.94052	1.52243	1.49268	1.85984	1.73453	1.68165	1.91301	2.05907	2.76571	1.5396	1.99174	1.82541	1.82907	1.82189	1.94999	2.06385	1.51015	1.7783	3.15271	2.99947	1.92779	3.49378	1.92956	3.1593	1.79381	1.91674	1.91917	1.84321	2.42299	2.18289	2.07791	1.77564	1.81029	2.1701	1.72236	1.78326	1.76264	1.37244	1.69738	2.60195	2.01628	1.90194	2.10756	2.70091	2.01031	1.69577	1.04422	1.6927
T9	3.53744	1.92913	1.50591	1.48983	1.77022	1.73338	1.59606	1.86558	2.01468	2.74761	1.52522	1.94321	1.75537	1.82122	1.78405	1.9491	2.04929	1.45646	1.7765	3.02347	2.91164	1.92207	3.38999	1.86731	2.94632	1.79173	1.90908	1.90167	1.84178	2.40362	2.16031	2.073	1.72027	1.76205	2.08302	1.72064	1.75955	1.69043	1.36632	1.68683	2.55955	1.99813	1.87745	2.0743	2.5615	1.8998	1.66952	0.978181	1.67993
T10	3.46675	1.86448	1.38822	1.45086	1.75924	1.67063	1.45031	1.83092	2.0121	2.72907	1.52017	1.88513	1.74026	1.7892	1.7706	1.94899	2.04879	1.35972	1.76283	3.00398	2.87494	1.91955	3.33779	1.85675	2.74935	1.75937	1.89183	1.87798	1.77976	2.39403	2.15365	2.0393	1.71649	1.70483	2.0097	1.69858	1.75475	1.66364	1.36506	1.65422	2.49311	1.99234	1.85607	2.00532	2.48536	1.84431	1.58635	0.954662	1.66658
T11	3.46329	1.83553	1.34676	1.44009	1.75523	1.6371	1.45018	1.79404	2.00007	2.72496	1.52017	1.84244	1.72158	1.78676	1.66802	1.85256	2.01334	1.34787	1.73543	2.99635	2.67275	1.7869	3.29725	1.84795	2.72142	1.74764	1.88775	1.87639	1.74564	2.38426	2.13941	2.01711	1.66118	1.70353	2.00402	1.67783	1.68002	1.58941	1.36345	1.62833	2.48861	1.99161	1.8312	1.98717	2.42932	1.83624	1.55694	0.937499	1.63926
T12	3.43584	1.77473	1.34513	1.36997	1.73011	1.63297	1.43378	1.78931	1.98973	2.70014	1.52015	1.84213	1.71609	1.75586	1.60352	1.79563	1.97776	1.3318	1.70408	2.961	2.62722	1.74937	3.2551	1.84621	2.68973	1.73131	1.88266	1.86731	1.70674	2.26634	2.09584	2.01468	1.64656	1.65586	1.98002	1.65337	1.52554	1.56986	1.33503	1.62543	2.48216	1.91293	1.81603	1.96975	2.42355	1.83045	1.50816	0.79889	1.63597
T13	3.37062	1.77425	1.34178	1.35357	1.70029	1.61893	1.41358	1.76321	1.98218	2.69612	1.47712	1.8338	1.67095	1.72665	1.5913	1.77705	1.94279	1.32895	1.701	2.92541	2.56043	1.73902	3.22454	1.84536	2.66684	1.71463	1.84855	1.8666	1.68032	2.26399	2.0341	1.94152	1.63999	1.64832	1.96211	1.64137	1.5247	1.54478	1.31948	1.56465	2.48197	1.90216	1.75076	1.95284	2.39942	1.8042	1.49072	0.788885	1.59984
T14	3.2538	1.73876	1.29761	1.34401	1.68286	1.53032	1.39951	1.72888	1.94052	2.64267	1.47151	1.81811	1.66189	1.70949	1.59119	1.76982	1.86919	1.22466	1.62853	2.91624	2.55042	1.71409	3.04713	1.81244	2.66333	1.68079	1.73786	1.84709	1.64774	2.13787	2.00253	1.91649	1.62715	1.58312	1.92897	1.62763	1.48611	1.53165	1.30931	1.55861	2.46364	1.85549	1.72714	1.89672	2.30899	1.80144	1.46198	0.782272	1.54184
T15	3.2137	1.67794	1.29749	1.28792	1.6495	1.52198	1.37865	1.70349	1.94035	2.54419	1.43323	1.8112	1.58071	1.70483	1.57598	1.69997	1.80225	1.21444	1.56569	2.89274	2.5413	1.64501	2.72981	1.67973	2.58252	1.64911	1.62715	1.78917	1.61482	2.12152	1.96639	1.90361	1.60377	1.50187	1.92701	1.59921	NA	1.43783	1.28942	1.5465	2.42298	1.80454	1.71215	1.87677	2.30073	1.80094	1.43246	0.737488	1.52055
[truncated: 338 more columns]
